# Supplementary material for: Bis{[μ-bis­(diphenyl­phosphino)methane-1:2κ2 P:P′]nona­carbonyl-1κ3 C,2κ3 C,3κ3 C-[tris­(4-methoxy­phen­yl)arsine-3κAs]-triangulo-triruthenium(0)} dichloro­methane solvate
Source: Acta Crystallogr Sect E Struct Rep Online. 2009 Dec 9;66(Pt 1):m30–1. doi: 10.1107/S1600536809052088 (PMC2980253; doi:10.1107/S1600536809052088)
Supplement: Supplementary file 2 [file e-66-00m30-Isup2.hkl]

# 
# h,k,l, Fc-squared, Fo-squared, sigma(Fo-squared) and status flag 
# 
data_I
_shelx_title ' iak21b_0m in P-1  (100K)' 
_shelx_refln_list_code          4 
_shelx_F_calc_maximum      322.70 
_exptl_crystal_F_000      1370.00 
_reflns_d_resolution_high  0.6196 
 
loop_ 
 _symmetry_equiv_pos_as_xyz 
 'x, y, z' 
 '-x, -y, -z' 
 
_cell_length_a    10.7428 
_cell_length_b    12.6731 
_cell_length_c    20.6529 
_cell_angle_alpha  95.523 
_cell_angle_beta  101.315 
_cell_angle_gamma 103.929 
 
_shelx_F_squared_multiplier     1.000 
 
loop_ 
 _refln_index_h 
 _refln_index_k 
 _refln_index_l 
 _refln_F_squared_calc 
 _refln_F_squared_meas 
 _refln_F_squared_sigma 
 _refln_observed_status 
   2   0   0     4130.16     4499.34    105.03 o 
   3   0   0     2323.92     2473.50     45.91 o 
   4   0   0     2568.46     2531.92     42.80 o 
   5   0   0     4500.94     4097.80     64.25 o 
   6   0   0     7837.62     8046.86     97.45 o 
   7   0   0     2272.42     2371.19     29.31 o 
   8   0   0     1009.42      972.63     16.19 o 
   9   0   0      215.97      209.82      9.34 o 
  10   0   0     1139.33     1216.23     25.87 o 
  11   0   0       70.77       98.21     16.07 o 
  12   0   0       17.68       17.46     11.05 o 
  13   0   0     8261.00     8624.63    113.40 o 
  14   0   0      275.94      271.75     24.41 o 
  15   0   0       19.46       38.81     16.50 o 
  16   0   0     1039.01     1048.60     53.93 o 
 -16   1   0      716.33      741.76     45.27 o 
 -15   1   0        9.74       11.46     19.54 o 
 -14   1   0      557.08      546.69     22.37 o 
 -13   1   0     2084.91     2165.19     39.61 o 
 -12   1   0     1677.31     1786.63     58.25 o 
 -11   1   0        3.44       21.59     11.28 o 
 -10   1   0       29.26       57.42     11.20 o 
  -9   1   0    16370.60    16703.81    145.89 o 
  -8   1   0     1400.53     1431.15     32.23 o 
  -7   1   0     2572.14     2390.32     29.40 o 
  -6   1   0     2319.99     2213.97     30.42 o 
  -5   1   0     4237.09     3998.35     55.47 o 
  -4   1   0    14033.17    13667.61    147.21 o 
  -3   1   0       52.25       35.04      6.24 o 
  -2   1   0     9559.42     9936.51    118.99 o 
  -1   1   0     5956.03     6397.75     68.59 o 
   1   1   0    11860.25    12167.84    264.59 o 
   2   1   0      916.48      949.18     20.11 o 
   3   1   0    36488.37    37537.83    403.42 o 
   4   1   0     2318.64     2273.00     38.80 o 
   5   1   0        6.30       24.65      4.67 o 
   6   1   0     8734.29     8629.50     69.18 o 
   7   1   0     2078.15     2118.13     26.17 o 
   8   1   0     3329.50     3228.80     35.65 o 
   9   1   0     5070.16     5137.04     56.95 o 
  10   1   0      659.92      707.25     20.66 o 
  11   1   0      772.19      727.49     30.29 o 
  12   1   0      309.10      328.41     17.35 o 
  13   1   0     2570.42     2648.09     73.30 o 
  14   1   0      491.67      450.54     22.33 o 
  15   1   0       11.11       -5.69     19.61 o 
  16   1   0     2547.80     2774.29     92.94 o 
 -16   2   0      560.56      695.78     44.28 o 
 -15   2   0      632.20      601.16     35.13 o 
 -14   2   0     2727.99     2844.40     49.72 o 
 -13   2   0      222.87      218.65     14.41 o 
 -12   2   0      706.01      733.36     26.20 o 
 -11   2   0     1174.10     1269.57     39.03 o 
 -10   2   0      584.40      592.47     33.08 o 
  -9   2   0    14190.80    14386.47    128.37 o 
  -8   2   0      380.44      389.01     11.44 o 
  -7   2   0      327.58      380.31     11.06 o 
  -6   2   0    36276.36    36518.28    321.35 o 
  -5   2   0     3169.04     3352.22     44.20 o 
  -4   2   0     6562.46     6709.13     74.54 o 
  -3   2   0    10023.07    10199.41    109.32 o 
  -2   2   0     3507.98     3967.24     42.67 o 
  -1   2   0    22787.98    24048.70    235.02 o 
   0   2   0       74.66       91.30     12.62 o 
   1   2   0     1723.06     1650.61     22.42 o 
   2   2   0    11044.57    11793.09    168.25 o 
   3   2   0    22441.90    22564.40    246.31 o 
   4   2   0    10815.64    10626.21     86.01 o 
   5   2   0     3584.75     3071.61     35.21 o 
   6   2   0     1122.93     1102.40     16.40 o 
   7   2   0     5440.49     5710.09     53.67 o 
   8   2   0      615.33      573.30     17.40 o 
   9   2   0      323.86      377.98     16.16 o 
  10   2   0      455.47      524.77     16.68 o 
  11   2   0     2871.22     2732.83     56.54 o 
  12   2   0     1698.77     1697.07     38.77 o 
  13   2   0      442.55      439.78     22.58 o 
  14   2   0       18.74       15.33     12.06 o 
  15   2   0        6.27      -11.56     12.40 o 
 -16   3   0      665.60      710.07     30.60 o 
 -15   3   0     3318.42     3462.69     67.30 o 
 -14   3   0      185.18      191.30     27.18 o 
 -13   3   0      488.55      508.83     22.13 o 
 -12   3   0        6.13       -0.01     10.24 o 
 -11   3   0     8144.64     8326.08    141.86 o 
 -10   3   0     4544.33     4740.39     67.44 o 
  -9   3   0      187.81      223.09     11.04 o 
  -8   3   0     2946.10     3129.10     32.39 o 
  -7   3   0        8.89       13.44      4.59 o 
  -6   3   0    22821.45    23858.76    213.83 o 
  -5   3   0      126.54      117.55      5.74 o 
  -4   3   0     2792.79     2769.38     33.66 o 
  -3   3   0      284.02      299.69     12.33 o 
  -2   3   0     2426.17     2601.85     29.90 o 
  -1   3   0    17328.75    18787.64    186.51 o 
   0   3   0      283.52      310.70     12.28 o 
   1   3   0    35088.28    36710.41    420.25 o 
   2   3   0    35655.49    36230.70    356.86 o 
   3   3   0     5496.63     5442.26     56.35 o 
   4   3   0     1546.39     1734.21     25.71 o 
   5   3   0    15327.77    15701.74    125.83 o 
   6   3   0      129.15      130.11      7.81 o 
   7   3   0    18265.08    18757.17    156.03 o 
   8   3   0     1446.08     1424.92     24.44 o 
   9   3   0       47.00       37.55      7.36 o 
  10   3   0     2157.93     2149.33     37.26 o 
  11   3   0     1822.18     1769.25     38.14 o 
  12   3   0     2380.87     2326.50     49.48 o 
  13   3   0      316.15      376.37     22.12 o 
  14   3   0      767.52      882.04     32.90 o 
  15   3   0      201.94      152.29     20.13 o 
 -16   4   0       49.33       46.50     16.73 o 
 -15   4   0     9296.60     9928.60    136.75 o 
 -14   4   0      207.11      241.20     20.94 o 
 -13   4   0       97.28       85.14     12.93 o 
 -12   4   0     1220.21     1217.05     32.78 o 
 -11   4   0     2423.13     2448.85     58.54 o 
 -10   4   0     2973.73     2946.62     50.72 o 
  -9   4   0     2326.40     2457.57     39.82 o 
  -8   4   0      631.84      617.80     14.43 o 
  -7   4   0      667.17      677.65     14.15 o 
  -6   4   0       92.42      122.88      6.63 o 
  -5   4   0    12493.64    12554.06    110.68 o 
  -4   4   0     3186.75     2946.57     37.67 o 
  -3   4   0     3336.36     3469.42     36.56 o 
  -2   4   0     3349.21     3296.24     34.22 o 
  -1   4   0     6987.29     7116.79     60.17 o 
   0   4   0       57.35       90.43      6.37 o 
   1   4   0    16972.36    17218.13    145.28 o 
   2   4   0    27272.78    27719.98    197.43 o 
   3   4   0     7586.63     7111.66     70.76 o 
   4   4   0     5074.63     5062.72     47.06 o 
   5   4   0     5188.92     5002.80     51.80 o 
   6   4   0      788.76      751.97     17.66 o 
   7   4   0     8619.60     8613.23     82.14 o 
   8   4   0      336.52      346.56     14.38 o 
   9   4   0      469.18      459.83     17.27 o 
  10   4   0     2652.28     2654.10     86.35 o 
  11   4   0      148.10       95.72     12.65 o 
  12   4   0      334.46      426.68     23.61 o 
  13   4   0      791.22      771.92     54.91 o 
  14   4   0     2427.05     2696.80     64.36 o 
  15   4   0     1222.19     1382.11     65.37 o 
 -16   5   0       13.78       21.35     16.31 o 
 -15   5   0     1516.38     1642.11     44.91 o 
 -14   5   0      256.11      337.20     25.17 o 
 -13   5   0       13.43        7.24     11.41 o 
 -12   5   0     5283.94     5279.26    122.59 o 
 -11   5   0      192.65      217.69     16.42 o 
 -10   5   0     3589.77     3590.58     60.91 o 
  -9   5   0      694.17      748.96     22.30 o 
  -8   5   0     4412.18     4657.13     52.22 o 
  -7   5   0    11396.43    11106.48     90.29 o 
  -6   5   0     5684.51     5811.35     54.90 o 
  -5   5   0    12226.56    12119.33    116.62 o 
  -4   5   0    16234.65    16919.00    124.41 o 
  -3   5   0      344.04      469.55     10.21 o 
  -2   5   0     5863.07     5951.41     53.58 o 
  -1   5   0     5944.06     5831.28     53.48 o 
   0   5   0     3720.32     4008.09     43.10 o 
   1   5   0    40785.24    39916.46    282.34 o 
   2   5   0      457.13      312.11      9.26 o 
   3   5   0      341.32      395.44     14.56 o 
   4   5   0       28.40       55.73      7.00 o 
   5   5   0      961.38      974.87     20.51 o 
   6   5   0     8281.80     7948.12     81.96 o 
   7   5   0      139.88      185.17     13.35 o 
   8   5   0     5708.67     5523.40     66.15 o 
   9   5   0        1.62      -10.24      7.44 o 
  10   5   0      102.52      106.63     13.24 o 
  11   5   0      205.71      247.22     20.13 o 
  12   5   0     3025.92     3317.90     68.10 o 
  13   5   0      104.14      112.15     27.62 o 
  14   5   0     2305.85     2472.54     70.39 o 
 -16   6   0      983.33      965.28     42.24 o 
 -15   6   0      108.04       71.56     17.35 o 
 -14   6   0     1198.23     1303.88     43.65 o 
 -13   6   0      220.87      244.66     19.99 o 
 -12   6   0      130.67      146.81     16.36 o 
 -11   6   0       46.02       27.48     10.93 o 
 -10   6   0     5609.24     5704.73     86.93 o 
  -9   6   0     1846.43     1850.37     37.80 o 
  -8   6   0     5816.00     6061.28     75.09 o 
  -7   6   0     4180.49     4076.46     42.75 o 
  -6   6   0       43.06       38.28      5.08 o 
  -5   6   0    14060.68    13996.82     95.84 o 
  -4   6   0    28686.87    29690.23    191.25 o 
  -3   6   0    13628.17    12979.13     89.79 o 
  -2   6   0     2426.49     2642.89     26.04 o 
  -1   6   0     1536.26     1725.78     33.68 o 
   0   6   0     1773.96     1949.49     24.82 o 
   1   6   0    25032.65    24722.94    170.60 o 
   2   6   0       82.08       73.12      6.23 o 
   3   6   0     7907.37     7618.77     87.37 o 
   4   6   0      474.13      560.32     20.33 o 
   5   6   0       55.46       81.17     11.05 o 
   6   6   0     1267.57     1174.93     39.04 o 
   7   6   0      390.56      392.11     19.19 o 
   8   6   0     8583.36     8278.71     98.02 o 
   9   6   0     2270.57     2219.65     47.17 o 
  10   6   0     5760.09     5452.89     89.94 o 
  11   6   0       26.05        7.34     13.34 o 
  12   6   0      628.12      612.38     38.22 o 
  13   6   0       25.33       12.46     16.60 o 
  14   6   0     2268.90     2460.36     74.50 o 
 -16   7   0       41.47       28.61     16.95 o 
 -15   7   0      190.89      194.89     37.50 o 
 -14   7   0     4261.11     4341.96     82.26 o 
 -13   7   0     2247.32     2324.78     55.68 o 
 -12   7   0      969.95      954.78     39.37 o 
 -11   7   0      325.25      302.83     25.73 o 
 -10   7   0     1988.66     2011.61     47.89 o 
  -9   7   0     2430.78     2403.49     54.84 o 
  -8   7   0    13956.14    14277.43    155.11 o 
  -7   7   0     3983.09     3932.78     78.27 o 
  -6   7   0      815.94      835.51     17.96 o 
  -5   7   0     1788.88     1793.64     20.62 o 
  -4   7   0    19545.15    19658.66    139.75 o 
  -3   7   0     7894.24     8230.37     64.71 o 
  -2   7   0       72.43       59.62      5.72 o 
  -1   7   0     2604.96     2444.16     36.35 o 
   0   7   0     4151.38     4181.65     41.18 o 
   1   7   0     1080.90     1100.66     17.56 o 
   2   7   0     1802.70     1817.57     24.77 o 
   3   7   0     2314.21     2183.44     36.72 o 
   4   7   0       61.99       43.66     11.53 o 
   5   7   0     4458.15     4315.47     66.93 o 
   6   7   0     7459.19     7402.22    154.92 o 
   7   7   0      331.51      366.80     22.51 o 
   8   7   0     4182.87     4031.81     73.76 o 
   9   7   0     3276.42     3214.04     96.40 o 
  10   7   0     1775.27     1602.12     83.89 o 
  11   7   0      624.47      588.32     39.08 o 
  12   7   0      139.97      118.56     20.13 o 
  13   7   0       35.45       42.72     21.28 o 
 -16   8   0     1431.45     1348.79     52.43 o 
 -15   8   0      120.74      125.42     25.70 o 
 -14   8   0     2693.23     2717.19     65.03 o 
 -13   8   0     4333.82     4433.59     99.95 o 
 -12   8   0     1998.01     2031.57     52.47 o 
 -11   8   0      476.21      437.45     25.15 o 
 -10   8   0      446.00      530.76     29.07 o 
  -9   8   0     1245.77     1307.31     34.53 o 
  -8   8   0     6828.51     7002.64     91.79 o 
  -7   8   0     1628.70     1770.58     34.18 o 
  -6   8   0     1547.57     1522.46     19.82 o 
  -5   8   0      657.91      684.52     14.42 o 
  -4   8   0      270.92      340.85     12.88 o 
  -3   8   0     5587.68     5540.08     45.58 o 
  -2   8   0       29.02       26.53      5.89 o 
  -1   8   0     3475.14     3743.81     36.47 o 
   0   8   0     2436.07     2378.35     27.79 o 
   1   8   0     4207.75     3936.28     41.71 o 
   2   8   0    15258.00    15158.26    127.88 o 
   3   8   0     1408.69     1511.07     28.32 o 
   4   8   0      843.55      801.54     27.91 o 
   5   8   0     5256.53     5044.40     97.67 o 
   6   8   0     5459.21     5486.31     91.55 o 
   7   8   0        6.40        1.55     11.49 o 
   8   8   0     4184.90     3896.26     75.55 o 
   9   8   0      393.03      389.15     26.73 o 
  10   8   0       53.75       65.14     17.79 o 
  11   8   0      263.21      220.54     37.28 o 
  12   8   0      456.62      482.58     34.90 o 
  13   8   0       74.49       95.45     25.20 o 
 -16   9   0     1913.56     1929.54     68.29 o 
 -15   9   0      101.56       94.23     25.81 o 
 -14   9   0     2292.40     2363.04    140.41 o 
 -13   9   0        0.03       -0.85     14.26 o 
 -12   9   0       12.50      -12.65     12.48 o 
 -11   9   0        9.45       -1.04     11.20 o 
 -10   9   0     4204.58     4107.73     91.65 o 
  -9   9   0     1363.50     1441.33     37.56 o 
  -8   9   0       11.93       17.11      9.74 o 
  -7   9   0     6492.54     6367.49     78.49 o 
  -6   9   0      181.19      169.16     11.03 o 
  -5   9   0      512.30      458.25     12.81 o 
  -4   9   0      260.77      285.33      9.81 o 
  -3   9   0    12223.32    12221.05     91.56 o 
  -2   9   0      349.88      405.71     11.73 o 
  -1   9   0     2431.65     2503.86     29.55 o 
   0   9   0        2.49       -4.18      5.70 o 
   1   9   0     2064.43     2123.08     32.99 o 
   2   9   0     8279.69     7936.24     78.25 o 
   3   9   0    15641.82    15620.57    143.02 o 
   4   9   0     5527.41     5415.40     89.43 o 
   5   9   0     1774.41     1703.85     46.35 o 
   6   9   0       80.69       52.11     14.36 o 
   7   9   0       19.80       28.46     20.11 o 
   8   9   0     3226.66     2941.55     70.69 o 
   9   9   0      859.25      826.48     37.61 o 
  10   9   0     1065.36     1120.08     65.27 o 
  11   9   0       21.99       35.33     17.41 o 
  12   9   0      107.98      113.95     40.73 o 
 -16  10   0        1.82       21.14     23.70 o 
 -15  10   0      258.04      210.53     34.62 o 
 -14  10   0     2256.63     2090.14     67.17 o 
 -13  10   0      179.18      183.04     23.57 o 
 -12  10   0     1159.59     1274.36     45.16 o 
 -11  10   0       81.56       66.35     16.98 o 
 -10  10   0      112.48      110.76     16.05 o 
  -9  10   0     2711.83     2667.05     54.33 o 
  -8  10   0      177.13      184.62     17.22 o 
  -7  10   0    10128.32    10059.14     92.70 o 
  -6  10   0     4878.98     4864.23     54.58 o 
  -5  10   0     4171.51     4090.07     58.77 o 
  -4  10   0    14824.98    15068.59    110.77 o 
  -3  10   0     1370.55     1450.95     22.96 o 
  -2  10   0       81.86      108.29      7.79 o 
  -1  10   0     4812.22     4794.01     49.10 o 
   0  10   0     1632.41     1594.49     25.55 o 
   1  10   0      157.74      181.82     10.57 o 
   2  10   0     4711.33     4662.70     59.52 o 
   3  10   0     3215.04     3047.32     44.82 o 
   4  10   0       86.92       80.34     15.84 o 
   5  10   0     1118.08     1009.67     37.79 o 
   6  10   0      544.49      525.08     30.12 o 
   7  10   0      403.30      501.37     30.44 o 
   8  10   0        7.63       12.28     14.69 o 
   9  10   0     1998.56     1999.11     59.07 o 
  10  10   0     1810.45     1811.27     71.34 o 
  11  10   0      208.64      239.34     30.57 o 
  12  10   0      739.03      730.85     59.35 o 
 -16  11   0       25.13       15.27     20.84 o 
 -15  11   0        9.00      -34.49     17.24 o 
 -14  11   0       24.16       28.34     19.96 o 
 -13  11   0     3642.73     3632.46     82.51 o 
 -12  11   0     1661.39     1607.73     52.85 o 
 -11  11   0      285.04      243.93     24.78 o 
 -10  11   0     1263.56     1277.83     39.86 o 
  -9  11   0     9254.39     9318.27    126.94 o 
  -8  11   0      456.89      460.01     24.84 o 
  -7  11   0     3830.70     3909.94     46.13 o 
  -6  11   0     8229.47     8285.91     82.45 o 
  -5  11   0       17.10       18.77      7.10 o 
  -4  11   0     7118.80     7137.43     72.95 o 
  -3  11   0     2354.30     2312.59     32.36 o 
  -2  11   0      185.37      181.20     13.74 o 
  -1  11   0     1798.06     1870.78     30.54 o 
   0  11   0     2383.97     2299.90     34.06 o 
   1  11   0      609.66      575.59     22.46 o 
   2  11   0      896.82      836.12     26.47 o 
   3  11   0      368.02      388.25     22.47 o 
   4  11   0     3434.92     3369.16     72.52 o 
   5  11   0      306.83      285.23     27.85 o 
   6  11   0     1353.00     1215.77     45.06 o 
   7  11   0      154.92      197.51     24.09 o 
   8  11   0      871.00      932.87     42.46 o 
   9  11   0     6071.77     6092.39    114.85 o 
  10  11   0     1478.39     1508.50     60.76 o 
  11  11   0      131.47      141.66     36.33 o 
 -15  12   0       27.81       -5.93     19.93 o 
 -14  12   0      504.26      492.01     41.06 o 
 -13  12   0     6965.13     7036.20    172.28 o 
 -12  12   0     3355.34     3320.82     79.11 o 
 -11  12   0       71.51       64.60     19.72 o 
 -10  12   0     2106.86     2076.26     52.57 o 
  -9  12   0     3275.61     3201.51     64.67 o 
  -8  12   0      186.94      171.73     16.84 o 
  -7  12   0     5783.75     5818.03     66.84 o 
  -6  12   0        8.57       -5.69      8.65 o 
  -5  12   0        7.97        8.06      7.55 o 
  -4  12   0     3559.27     3613.18     45.37 o 
  -3  12   0     2923.53     2968.53     49.84 o 
  -2  12   0      341.49      309.70     15.65 o 
  -1  12   0      545.91      529.90     18.97 o 
   0  12   0     9369.72     9358.11     88.06 o 
   1  12   0       12.74       -7.66      9.74 o 
   2  12   0       95.84       91.97     12.77 o 
   3  12   0        2.68        2.63     12.54 o 
   4  12   0     5630.64     5540.93    101.65 o 
   5  12   0      993.21      932.68     41.51 o 
   6  12   0     2620.81     2562.65     67.83 o 
   7  12   0      177.01      140.38     23.96 o 
   8  12   0     1191.94     1209.50     50.88 o 
   9  12   0     2643.86     2641.17    107.81 o 
  10  12   0     1257.43     1138.21     66.59 o 
 -15  13   0      411.56      290.15     37.15 o 
 -14  13   0        1.38      -24.30     20.71 o 
 -13  13   0     4375.25     4675.00    114.53 o 
 -12  13   0     1383.90     1367.36     53.02 o 
 -11  13   0        5.42        1.97     16.38 o 
 -10  13   0      899.88      950.08     38.22 o 
  -9  13   0      342.43      358.90     25.92 o 
  -8  13   0       12.64       15.54     13.63 o 
  -7  13   0     4596.43     4659.06     63.78 o 
  -6  13   0       19.91       11.93      9.74 o 
  -5  13   0     2533.71     2530.68     38.06 o 
  -4  13   0      600.24      602.78     23.77 o 
  -3  13   0       67.34       59.94     11.56 o 
  -2  13   0      813.12      828.96     27.92 o 
  -1  13   0      237.20      257.53     21.85 o 
   0  13   0     4465.74     4456.57     56.25 o 
   1  13   0       48.67       42.64     12.71 o 
   2  13   0      468.69      492.46     22.44 o 
   3  13   0     4249.28     4147.99     75.87 o 
   4  13   0     2855.47     2794.18     71.59 o 
   5  13   0       10.51       -3.81     16.32 o 
   6  13   0     2852.59     2651.06     72.28 o 
   7  13   0     1681.12     1614.81     62.49 o 
   8  13   0      540.24      530.89     42.39 o 
   9  13   0       39.53       16.13     21.89 o 
 -15  14   0      314.20      289.48     38.02 o 
 -14  14   0       51.20       24.55     24.46 o 
 -13  14   0      721.55      768.84     50.03 o 
 -12  14   0      698.71      730.59     42.89 o 
 -11  14   0       30.71       19.54     18.42 o 
 -10  14   0     1238.24     1213.45     43.84 o 
  -9  14   0        5.42       -7.65     11.63 o 
  -8  14   0      233.74      243.90     17.85 o 
  -7  14   0       43.26       23.55     12.26 o 
  -6  14   0     1587.90     1579.27     43.25 o 
  -5  14   0     1408.31     1429.52     35.24 o 
  -4  14   0       37.80       42.97     11.97 o 
  -3  14   0     1021.17     1040.48     29.28 o 
  -2  14   0     4473.77     4508.46     68.49 o 
  -1  14   0       94.76      109.44     15.38 o 
   0  14   0      516.61      515.50     27.26 o 
   1  14   0      523.44      525.86     24.77 o 
   2  14   0     1540.21     1567.71     38.36 o 
   3  14   0     2791.68     2858.10     64.25 o 
   4  14   0     1547.20     1545.05     55.73 o 
   5  14   0      676.61      608.17     39.44 o 
   6  14   0        1.62      -21.00     16.76 o 
   7  14   0        0.30       16.01     23.08 o 
   8  14   0      220.52      212.42     34.05 o 
 -14  15   0       10.23        5.02     24.67 o 
 -13  15   0       48.08       37.12     24.83 o 
 -12  15   0        0.40       -9.76     21.32 o 
 -11  15   0     4534.21     4601.80    102.27 o 
 -10  15   0       73.10       73.16     19.37 o 
  -9  15   0      172.08      157.18     20.15 o 
  -8  15   0     1108.20     1088.45     31.11 o 
  -7  15   0     1409.45     1306.43     51.57 o 
  -6  15   0     7334.52     7359.05    108.27 o 
  -5  15   0      377.98      381.45     20.10 o 
  -4  15   0       44.97       36.86     12.31 o 
  -3  15   0       15.49        1.54     12.15 o 
  -2  15   0     7597.18     7837.44    100.92 o 
  -1  15   0       86.11       77.71     15.58 o 
   0  15   0     2112.35     2117.57     52.49 o 
   1  15   0       82.31       56.01     18.32 o 
   2  15   0      284.78      250.29     18.97 o 
   3  15   0       56.84       51.73     17.73 o 
   4  15   0      894.23      830.12     44.79 o 
   5  15   0      476.00      464.52     37.03 o 
   6  15   0     1521.09     1605.25    189.83 o 
   7  15   0     1940.46     2015.17     76.75 o 
 -13  16   0       35.57       38.91     27.11 o 
 -12  16   0      325.92      320.11     40.40 o 
 -11  16   0     5648.40     5902.90    134.18 o 
 -10  16   0       62.55       62.00     18.03 o 
  -9  16   0      221.98      185.28     21.94 o 
  -8  16   0     1281.38     1246.30     43.82 o 
  -7  16   0      575.33      509.72     37.11 o 
  -6  16   0     2637.28     2582.85     54.55 o 
  -5  16   0     2656.54     2726.82     49.14 o 
  -4  16   0      176.54      167.46     18.31 o 
  -3  16   0     2297.51     2366.13     50.92 o 
  -2  16   0      125.90      131.29     17.62 o 
  -1  16   0     1317.30     1180.04     41.52 o 
   0  16   0      637.41      617.29     46.90 o 
   1  16   0      426.62      420.13     30.36 o 
   2  16   0     2840.34     2948.85     91.51 o 
   3  16   0      289.48      280.18     27.13 o 
   4  16   0       20.55       47.97     23.25 o 
   5  16   0     1553.48     1587.56     70.24 o 
   6  16   0      186.99      146.34     33.01 o 
 -12  17   0     2362.09     2510.71     91.48 o 
 -11  17   0     2693.15     2864.89     94.93 o 
 -10  17   0      988.28      947.10     56.53 o 
  -9  17   0      684.31      632.91     84.71 o 
  -8  17   0     2115.43     2207.61     59.92 o 
  -7  17   0     1150.27     1173.12     53.13 o 
  -6  17   0      268.47      228.94     22.15 o 
  -5  17   0     1636.95     1836.37     44.60 o 
  -4  17   0      407.05      400.06     25.25 o 
  -3  17   0      433.06      430.35     25.63 o 
  -2  17   0      288.97      278.24     25.05 o 
  -1  17   0      638.76      640.55     36.34 o 
   0  17   0      492.89      538.56     35.13 o 
   1  17   0     2826.05     2854.08     81.81 o 
   2  17   0     2235.91     2207.07     96.13 o 
   3  17   0        8.83       -5.20     29.40 o 
   4  17   0        9.11       18.01     25.24 o 
   5  17   0     1205.48     1321.40    199.25 o 
 -10  18   0      718.02      696.78     94.62 o 
  -9  18   0      169.39      108.24     36.89 o 
  -8  18   0       55.26       42.04     20.11 o 
  -7  18   0       26.28       20.01     21.69 o 
  -6  18   0      125.21      114.33     31.06 o 
  -5  18   0      482.89      524.69     37.31 o 
  -4  18   0     2780.58     2855.14     58.76 o 
  -3  18   0      334.93      316.72     24.13 o 
  -2  18   0      220.25      217.61     24.87 o 
  -1  18   0      621.15      503.83     32.10 o 
   0  18   0     1204.41     1291.20     76.37 o 
   1  18   0     2911.71     2965.71    112.13 o 
   2  18   0       99.33       90.87     35.45 o 
   3  18   0       47.41       40.73     72.02 o 
 -10  19   0        0.37      -16.44     30.04 o 
  -9  19   0      840.27      892.21     89.15 o 
  -8  19   0      705.12      570.82    144.84 o 
  -7  19   0      289.89      271.13     82.53 o 
  -6  19   0      228.46      289.67     57.45 o 
  -5  19   0      989.81     1064.12     93.74 o 
  -4  19   0     4626.78     4870.57    106.29 o 
  -3  19   0      462.56      531.50     51.37 o 
  -2  19   0       40.23       15.97     29.39 o 
  -1  19   0      632.97      676.26     59.38 o 
   0  19   0      116.35       74.54     38.60 o 
   1  19   0      473.25      469.07     76.83 o 
  -7  20   0      360.66      295.18     76.39 o 
  -6  20   0     1097.60     1074.48     91.22 o 
  -5  20   0     1079.96     1183.71     90.01 o 
  -4  20   0     1008.27     1149.21    149.84 o 
  -3  20   0        2.91      -28.15     26.32 o 
  -2  20   0       32.99       55.24     33.94 o 
   2 -20   1      268.27      289.69     46.07 o 
   3 -20   1      195.02      121.88     36.37 o 
   4 -20   1     1023.57      983.08     49.00 o 
   5 -20   1     3002.92     3210.17    140.75 o 
   6 -20   1      214.22      107.20     50.45 o 
   7 -20   1       85.52       43.67     34.67 o 
  -1 -19   1        8.98       55.38     36.03 o 
   0 -19   1     3150.23     3335.05    149.06 o 
   1 -19   1      113.29      203.64     41.98 o 
   2 -19   1       42.55       85.47     32.94 o 
   3 -19   1     2817.26     2923.21    105.33 o 
   4 -19   1     1026.28      998.51     49.45 o 
   5 -19   1     2347.05     2419.48    122.32 o 
   6 -19   1     1290.76     1037.33     88.19 o 
   7 -19   1       87.68       63.95     44.38 o 
   8 -19   1      609.86      542.45     56.13 o 
   9 -19   1      422.42      396.89     85.68 o 
  10 -19   1       21.06       17.56     45.19 o 
  -3 -18   1      276.68      248.07     44.84 o 
  -2 -18   1      226.61      277.65     46.17 o 
  -1 -18   1     1019.07     1152.29     72.97 o 
   0 -18   1     1543.39     1714.00     63.25 o 
   1 -18   1       17.12       17.00     18.58 o 
   2 -18   1      539.81      464.62     31.06 o 
   3 -18   1     3375.44     3478.53     65.01 o 
   4 -18   1      188.08      187.79     21.04 o 
   5 -18   1      177.86      114.37     22.25 o 
   6 -18   1      971.56     1091.86     55.74 o 
   7 -18   1       76.35       94.98     26.18 o 
   8 -18   1     1833.81     1813.51     63.51 o 
   9 -18   1        1.41      -15.34     27.55 o 
  10 -18   1      308.14      244.59     58.06 o 
  11 -18   1       13.09      -32.17     38.26 o 
  -5 -17   1      328.00      291.75     40.42 o 
  -4 -17   1      265.92      296.62     32.84 o 
  -3 -17   1       90.64       78.74     34.69 o 
  -2 -17   1     3071.75     3023.06     95.61 o 
  -1 -17   1     3490.91     3587.57     87.85 o 
   0 -17   1      262.38      247.19     28.69 o 
   1 -17   1       35.34      -15.13     15.54 o 
   2 -17   1       23.77       22.10     14.87 o 
   3 -17   1      619.70      553.68     27.78 o 
   4 -17   1       34.42       -7.26     14.24 o 
   5 -17   1      164.55      210.60     25.04 o 
   6 -17   1        5.89       17.42     18.52 o 
   7 -17   1      402.74      369.72     34.33 o 
   8 -17   1       84.98       97.16     20.62 o 
   9 -17   1      521.52      616.21     77.51 o 
  10 -17   1      672.74      658.84     92.29 o 
  11 -17   1     2080.13     2261.37     95.48 o 
  12 -17   1     1541.43     1632.03     75.06 o 
  -6 -16   1     2335.40     2375.95    107.73 o 
  -5 -16   1       28.70       39.16     25.10 o 
  -4 -16   1       56.88       25.60     37.42 o 
  -3 -16   1      707.91      700.28     42.63 o 
  -2 -16   1     1553.65     1410.58    141.02 o 
  -1 -16   1      129.88      107.49     21.00 o 
   0 -16   1      965.93      936.44     42.06 o 
   1 -16   1       38.63       34.06     16.76 o 
   2 -16   1     1253.48     1372.52     38.39 o 
   3 -16   1      276.09      261.01     21.65 o 
   4 -16   1      362.13      355.66     22.93 o 
   5 -16   1      637.49      665.72     25.89 o 
   6 -16   1       48.04       45.84     25.13 o 
   7 -16   1     4041.25     4008.10     95.60 o 
   8 -16   1      720.10      633.15     33.25 o 
   9 -16   1      151.12      133.15     20.16 o 
  10 -16   1     3502.75     3420.20     76.25 o 
  11 -16   1     1141.87     1141.94     65.27 o 
  12 -16   1      761.99      759.66     52.96 o 
  13 -16   1        7.09       51.22     26.16 o 
  -7 -15   1      912.69      789.30     53.21 o 
  -6 -15   1      320.19      272.98     38.58 o 
  -5 -15   1      172.71      131.04     25.54 o 
  -4 -15   1        5.16       10.92     17.72 o 
  -3 -15   1     1503.47     1567.93     61.74 o 
  -2 -15   1        7.10      -12.42     11.62 o 
  -1 -15   1     2703.38     2554.07     63.60 o 
   0 -15   1      738.23      723.41     32.47 o 
   1 -15   1     2835.52     2808.43     52.21 o 
   2 -15   1     3917.05     3874.66     64.17 o 
   3 -15   1      265.47      238.54     19.87 o 
   4 -15   1     3274.47     3293.45     53.94 o 
   5 -15   1     3317.70     3320.59     53.29 o 
   6 -15   1     2426.69     2460.71     51.37 o 
   7 -15   1     2379.10     2370.94     79.23 o 
   8 -15   1        2.49        7.34     11.18 o 
   9 -15   1       32.50       15.35     14.70 o 
  10 -15   1     4553.27     4705.28     90.79 o 
  11 -15   1      125.24      139.55     26.60 o 
  12 -15   1       96.87       45.49     22.08 o 
  13 -15   1      302.73      312.68     38.40 o 
  14 -15   1        8.72      -11.48     27.51 o 
  -8 -14   1      573.33      538.30     43.67 o 
  -7 -14   1     1347.38     1311.18    104.19 o 
  -6 -14   1        3.46       19.26     19.28 o 
  -5 -14   1     1454.35     1580.96     56.32 o 
  -4 -14   1     1346.59     1322.73    103.42 o 
  -3 -14   1      225.75      192.94     22.38 o 
  -2 -14   1      176.53      140.36     15.73 o 
  -1 -14   1     1202.62     1121.69     33.66 o 
   0 -14   1        2.15       10.60     13.41 o 
   1 -14   1     6734.75     6570.20     95.73 o 
   2 -14   1       66.20       52.98     14.18 o 
   3 -14   1      189.14      165.47     15.59 o 
   4 -14   1     3228.15     3205.41     51.37 o 
   5 -14   1     7245.73     7265.05     85.15 o 
   6 -14   1     8786.26     8835.20    108.66 o 
   7 -14   1      365.42      369.35     28.86 o 
   8 -14   1     1160.31     1132.15     29.19 o 
   9 -14   1      158.66      150.64     18.97 o 
  10 -14   1     2382.75     2312.82     59.76 o 
  11 -14   1       46.88       28.90     18.93 o 
  12 -14   1       27.06        7.80     21.40 o 
  13 -14   1      109.74       94.79     31.37 o 
  14 -14   1      816.72      780.09     71.92 o 
  -9 -13   1        0.39      -11.31     20.76 o 
  -8 -13   1      724.33      730.63     57.48 o 
  -7 -13   1       48.18       47.17     24.10 o 
  -6 -13   1      187.12      185.96     34.05 o 
  -5 -13   1     3013.06     2803.83     72.63 o 
  -4 -13   1     4661.40     4460.03     92.30 o 
  -3 -13   1     3663.37     3674.50    119.40 o 
  -2 -13   1      895.71      873.13     28.46 o 
  -1 -13   1      373.54      386.37     21.68 o 
   0 -13   1      277.31      273.53     17.35 o 
   1 -13   1    14165.40    13882.11    138.89 o 
   2 -13   1      375.54      312.38     19.06 o 
   3 -13   1       33.81       28.22     10.57 o 
   4 -13   1     1779.36     1592.72     33.85 o 
   5 -13   1       40.61       42.41      9.36 o 
   6 -13   1       41.38       34.75     10.77 o 
   7 -13   1       41.79       32.90     11.71 o 
   8 -13   1      435.69      447.13     25.24 o 
   9 -13   1     1865.99     1863.46     50.80 o 
  10 -13   1        4.00      -12.36     13.02 o 
  11 -13   1     2004.31     2098.67     63.54 o 
  12 -13   1      156.70      169.31     25.67 o 
  13 -13   1      819.71      795.51     69.02 o 
  14 -13   1     2938.87     3221.26     94.54 o 
  15 -13   1     1728.27     1906.57     73.75 o 
 -10 -12   1      557.87      461.38     40.10 o 
  -9 -12   1      339.97      283.28     43.13 o 
  -8 -12   1     3129.75     3168.50     79.63 o 
  -7 -12   1     2713.78     2710.31     71.18 o 
  -6 -12   1       55.85       31.11     17.85 o 
  -5 -12   1     3850.33     3735.78     81.47 o 
  -4 -12   1      306.27      279.22     32.84 o 
  -3 -12   1     3974.34     3857.10     70.13 o 
  -2 -12   1      782.53      777.87     32.26 o 
  -1 -12   1     2605.15     2605.65     47.34 o 
   0 -12   1     1379.89     1440.75     27.86 o 
   1 -12   1     2128.05     2108.77     36.08 o 
   2 -12   1     2130.27     2209.92     36.85 o 
   3 -12   1        2.84       -7.86     10.41 o 
   4 -12   1       12.21        4.60      7.23 o 
   5 -12   1       18.15        9.74      7.70 o 
   6 -12   1     3797.91     3832.75     54.79 o 
   7 -12   1      107.52      121.31     14.37 o 
   8 -12   1      860.73      835.78     28.99 o 
   9 -12   1      115.93      105.76     16.89 o 
  10 -12   1     2137.82     2111.16     52.92 o 
  11 -12   1     4134.10     4191.51     88.90 o 
  12 -12   1     1393.14     1415.78     54.12 o 
  13 -12   1      492.67      483.34     35.46 o 
  14 -12   1     1681.03     1729.28     90.58 o 
  15 -12   1      169.72      134.67     33.01 o 
 -11 -11   1     1874.85     1700.77     82.31 o 
 -10 -11   1     2128.32     2223.56     72.48 o 
  -9 -11   1      592.19      572.33     38.76 o 
  -8 -11   1     2085.87     2149.38     62.16 o 
  -7 -11   1      992.78      992.43     42.28 o 
  -6 -11   1      116.69      124.32     28.55 o 
  -5 -11   1     6622.27     6407.90    108.63 o 
  -4 -11   1      864.75      867.05     53.45 o 
  -3 -11   1      168.08      184.33     17.64 o 
  -2 -11   1       27.07        6.86      9.58 o 
  -1 -11   1      382.60      397.01     16.85 o 
   0 -11   1      316.52      326.30     15.32 o 
   1 -11   1     1352.24     1395.54     26.38 o 
   2 -11   1     7171.37     7171.57     75.14 o 
   3 -11   1      134.08      142.39     10.35 o 
   4 -11   1     1098.00     1086.47     24.46 o 
   5 -11   1       46.24       27.98      7.50 o 
   6 -11   1     8787.63     8761.91     92.71 o 
   7 -11   1       30.34       26.87      8.50 o 
   8 -11   1    11793.26    11421.45    141.67 o 
   9 -11   1     2741.81     2677.22     56.92 o 
  10 -11   1      637.75      549.77     27.90 o 
  11 -11   1     2000.47     1893.93     55.62 o 
  12 -11   1     3338.11     3433.05     78.63 o 
  13 -11   1      552.88      484.56     35.71 o 
  14 -11   1       59.43       34.91     19.81 o 
  15 -11   1      933.71      897.58     84.84 o 
  16 -11   1      579.50      607.21     47.69 o 
 -12 -10   1      136.59       86.19     27.79 o 
 -11 -10   1      637.93      528.56     52.52 o 
 -10 -10   1     3911.89     3933.88     86.27 o 
  -9 -10   1      322.95      306.53     27.76 o 
  -8 -10   1      852.45      750.39     47.19 o 
  -7 -10   1       29.90       31.64     14.68 o 
  -6 -10   1      392.69      368.17     26.27 o 
  -5 -10   1     2868.54     2881.74     64.30 o 
  -4 -10   1       52.63       50.71     15.62 o 
  -3 -10   1     4409.00     4252.50     71.64 o 
  -2 -10   1        1.98        0.64      8.42 o 
  -1 -10   1     3594.07     3539.61     41.41 o 
   0 -10   1     6692.52     6567.24     64.45 o 
   1 -10   1      242.90      230.85     11.35 o 
   2 -10   1     3584.25     3613.78     35.51 o 
   3 -10   1    10043.03    10329.51     90.42 o 
   4 -10   1      817.64      762.80     17.60 o 
   5 -10   1     4242.97     4232.58     45.57 o 
   6 -10   1      643.28      644.05     26.50 o 
   7 -10   1       11.90        1.23      5.84 o 
   8 -10   1     7150.96     7237.22     99.47 o 
   9 -10   1      904.77      852.98     30.88 o 
  10 -10   1     1055.88     1059.92     47.32 o 
  11 -10   1     2151.79     2047.49     55.95 o 
  12 -10   1      100.61      101.87     21.43 o 
  13 -10   1      205.98      209.71     23.89 o 
  14 -10   1       64.05       29.34     17.30 o 
  15 -10   1      961.75      932.31     47.93 o 
  16 -10   1      753.32      720.08     47.64 o 
 -12  -9   1       21.03       10.78     19.19 o 
 -11  -9   1     1185.22     1122.33     79.93 o 
 -10  -9   1      577.47      601.29     33.88 o 
  -9  -9   1      839.21      800.53     36.44 o 
  -8  -9   1      320.89      291.83     24.46 o 
  -7  -9   1        2.69      -11.17     18.40 o 
  -6  -9   1     1115.21     1119.21     38.58 o 
  -5  -9   1      373.26      329.93     22.76 o 
  -4  -9   1    12222.02    11520.20    152.39 o 
  -3  -9   1     4998.34     5082.11     59.17 o 
  -2  -9   1       10.58       -7.42      6.86 o 
  -1  -9   1     7355.23     7240.40     72.74 o 
   0  -9   1     9009.39     8782.15     82.53 o 
   1  -9   1     2411.88     2282.38     26.60 o 
   2  -9   1     8891.08     8829.92     80.33 o 
   3  -9   1     5852.50     6002.58     52.56 o 
   4  -9   1     1959.13     1933.48     27.93 o 
   5  -9   1     2129.59     2045.68     26.98 o 
   6  -9   1     4313.14     4326.33     51.93 o 
   7  -9   1     1617.40     1727.52     35.18 o 
   8  -9   1     1768.71     1796.21     41.00 o 
   9  -9   1     2194.82     2165.87     46.62 o 
  10  -9   1      623.32      635.49     33.42 o 
  11  -9   1     1027.06      933.86     37.24 o 
  12  -9   1     1028.76     1018.17     40.35 o 
  13  -9   1     2387.19     2514.81     63.59 o 
  14  -9   1     1521.14     1514.36     50.72 o 
  15  -9   1     2166.20     2233.70     68.78 o 
  16  -9   1       27.74       22.98     20.21 o 
 -13  -8   1      509.50      540.54     40.40 o 
 -12  -8   1      131.15      158.28     22.53 o 
 -11  -8   1     1736.27     1512.53     55.69 o 
 -10  -8   1      362.62      378.52     27.03 o 
  -9  -8   1     4280.65     4349.16     81.83 o 
  -8  -8   1     1111.56     1201.85     40.08 o 
  -7  -8   1     1020.46      868.11     41.09 o 
  -6  -8   1        5.30        6.45     10.33 o 
  -5  -8   1     3838.12     3705.38     68.00 o 
  -4  -8   1    10798.18    10315.41    125.61 o 
  -3  -8   1     9773.86     9380.31    122.08 o 
  -2  -8   1     3058.45     3051.80     38.93 o 
  -1  -8   1     2830.85     2890.88     33.86 o 
   0  -8   1     4335.49     4384.88     41.16 o 
   1  -8   1     4310.86     4296.88     54.69 o 
   2  -8   1    40453.88    40752.73    327.06 o 
   3  -8   1       30.21       46.13      5.59 o 
   4  -8   1     1830.00     1838.82     21.30 o 
   5  -8   1     1531.00     1504.45     20.74 o 
   6  -8   1     1283.65     1234.67     18.85 o 
   7  -8   1      170.58      138.11     11.64 o 
   8  -8   1      531.94      550.24     22.77 o 
   9  -8   1    13921.95    13473.32    216.64 o 
  10  -8   1       22.56       27.61     17.80 o 
  11  -8   1       46.22       42.77     13.18 o 
  12  -8   1       12.80       12.99     18.43 o 
  13  -8   1     4159.62     3962.15     79.57 o 
  14  -8   1      290.64      270.98     27.29 o 
  15  -8   1     5009.61     5060.00    116.10 o 
  16  -8   1      193.94      149.97     25.10 o 
 -13  -7   1     2816.96     3003.39    127.66 o 
 -12  -7   1      885.18      885.24     42.50 o 
 -11  -7   1       11.21       31.57     15.08 o 
 -10  -7   1     1230.35     1215.16     40.56 o 
  -9  -7   1     7047.61     7099.47    108.84 o 
  -8  -7   1      507.67      567.60     24.76 o 
  -7  -7   1     8134.82     7780.16    101.51 o 
  -6  -7   1     1358.80     1366.98     34.33 o 
  -5  -7   1      781.11      808.57     26.78 o 
  -4  -7   1     3793.69     3785.57     59.65 o 
  -3  -7   1     2540.89     2451.68     40.92 o 
  -2  -7   1    12756.48    12625.96    123.44 o 
  -1  -7   1     1423.27     1365.02     19.69 o 
   0  -7   1      498.02      490.98     11.50 o 
   1  -7   1        6.21       28.49      6.27 o 
   2  -7   1     8339.52     8218.43     66.41 o 
   3  -7   1       71.38       68.12      5.13 o 
   4  -7   1    14934.20    14342.97    105.41 o 
   5  -7   1     1964.12     2050.17     24.69 o 
   6  -7   1     3139.01     2758.43     35.83 o 
   7  -7   1     1818.42     1775.55     32.26 o 
   8  -7   1      199.32      159.98     13.83 o 
   9  -7   1    10368.82    10334.50    121.61 o 
  10  -7   1     1088.83     1106.01     34.70 o 
  11  -7   1     2130.78     2069.93     49.99 o 
  12  -7   1     3116.61     3084.50     64.14 o 
  13  -7   1     1227.70     1325.31     42.26 o 
  14  -7   1      386.55      387.18     29.65 o 
  15  -7   1     1554.23     1617.55     79.04 o 
  16  -7   1      139.14      124.15     40.14 o 
 -14  -6   1       27.00       47.29     20.85 o 
 -13  -6   1      557.19      541.06     63.40 o 
 -12  -6   1      536.32      557.22     29.47 o 
 -11  -6   1     1371.58     1462.48     43.02 o 
 -10  -6   1     1732.25     1687.35     41.28 o 
  -9  -6   1     1131.14     1180.40     35.50 o 
  -8  -6   1      414.89      364.85     18.20 o 
  -7  -6   1     5535.47     5298.85     68.38 o 
  -6  -6   1     2210.00     2108.86     35.89 o 
  -5  -6   1     3367.93     3347.49     45.83 o 
  -4  -6   1     3223.95     3310.53     47.63 o 
  -3  -6   1       42.99       50.85      7.17 o 
  -2  -6   1      545.70      554.15     12.71 o 
  -1  -6   1       84.01       74.97      6.53 o 
   0  -6   1     3760.67     4161.81     38.53 o 
   1  -6   1     2426.06     2663.62     29.15 o 
   2  -6   1     7045.20     6988.14     56.36 o 
   3  -6   1    10969.36    10771.74     76.14 o 
   4  -6   1     8118.17     8169.10     63.14 o 
   5  -6   1       57.12       57.54      4.45 o 
   6  -6   1      822.61      777.02     13.81 o 
   7  -6   1    13818.49    13930.85    116.34 o 
   8  -6   1     2706.08     2694.69     45.61 o 
   9  -6   1     9264.43     9319.32    110.09 o 
  10  -6   1     2732.81     2724.07     54.10 o 
  11  -6   1      166.45      167.10     15.99 o 
  12  -6   1     4346.99     4328.22     83.69 o 
  13  -6   1      408.37      387.60     23.73 o 
  14  -6   1      321.98      286.90     31.61 o 
  15  -6   1      164.39      169.75     20.35 o 
  16  -6   1      140.71      101.80     20.45 o 
 -14  -5   1       57.65       67.25     20.20 o 
 -13  -5   1      805.21      817.52     36.47 o 
 -12  -5   1      184.62      226.39     18.30 o 
 -11  -5   1     1330.15     1330.58     48.56 o 
 -10  -5   1      433.56      455.52     23.36 o 
  -9  -5   1     2160.24     2101.65     37.12 o 
  -8  -5   1      153.33      151.81     11.86 o 
  -7  -5   1      835.14      866.16     20.97 o 
  -6  -5   1       46.69       37.44      7.45 o 
  -5  -5   1       36.88       44.03      7.03 o 
  -4  -5   1     1893.64     1900.55     29.36 o 
  -3  -5   1       23.84       25.77      5.28 o 
  -2  -5   1    33373.14    32125.96    275.23 o 
  -1  -5   1     8419.21     8489.34     73.49 o 
   0  -5   1     5356.44     5439.00     47.67 o 
   1  -5   1     4988.02     5246.45     48.54 o 
   2  -5   1     5555.85     5556.49     47.19 o 
   3  -5   1    22223.19    22393.30    172.58 o 
   4  -5   1    10848.80    10828.67     82.95 o 
   5  -5   1     1331.30     1590.64     20.97 o 
   6  -5   1      120.12      132.47      7.17 o 
   7  -5   1     8925.12     8721.28     89.20 o 
   8  -5   1      703.50      676.78     20.71 o 
   9  -5   1     6699.04     6760.03     84.09 o 
  10  -5   1     1763.28     1722.08     39.70 o 
  11  -5   1     5274.49     5299.86     82.48 o 
  12  -5   1      118.26      144.09     15.82 o 
  13  -5   1      640.08      663.91     28.40 o 
  14  -5   1        1.94        8.85     12.11 o 
  15  -5   1      144.75      106.90     17.80 o 
  16  -5   1     2482.86     2552.37     63.49 o 
 -15  -4   1     1492.14     1545.69     89.09 o 
 -14  -4   1      103.35      123.93     17.80 o 
 -13  -4   1     1361.13     1378.27     50.87 o 
 -12  -4   1       13.57       14.36     10.70 o 
 -11  -4   1     1009.30      898.34     26.66 o 
 -10  -4   1      534.70      507.76     18.77 o 
  -9  -4   1     2112.66     2096.09     48.55 o 
  -8  -4   1      693.95      630.11     17.49 o 
  -7  -4   1     1526.80     1523.96     30.04 o 
  -6  -4   1     5704.29     5762.68     72.45 o 
  -5  -4   1      675.19      724.43     16.40 o 
  -4  -4   1       55.92       59.32      6.19 o 
  -3  -4   1    14117.82    13732.64    139.04 o 
  -2  -4   1    66452.13    65265.16    514.54 o 
  -1  -4   1     7492.97     8184.34    124.91 o 
   0  -4   1    15961.67    16106.40    147.76 o 
   1  -4   1    22678.41    24142.41    214.15 o 
   2  -4   1    10371.48    10926.27     95.05 o 
   3  -4   1    10004.95    10677.59     93.64 o 
   4  -4   1    39745.94    40583.17    360.83 o 
   5  -4   1     1696.64     1871.86     25.84 o 
   6  -4   1     7804.30     8075.64     88.45 o 
   7  -4   1      108.94       67.58      6.78 o 
   8  -4   1     1403.73     1449.74     25.86 o 
   9  -4   1       77.82       68.06      9.92 o 
  10  -4   1     5478.16     5551.98     80.67 o 
  11  -4   1    11998.53    11879.96    148.27 o 
  12  -4   1      828.23      782.24     27.43 o 
  13  -4   1       85.36       72.83     17.04 o 
  14  -4   1     1833.84     1939.05     46.79 o 
  15  -4   1      102.04       85.44     18.67 o 
  16  -4   1     2722.79     3002.93     71.84 o 
 -15  -3   1      197.83      163.94     31.94 o 
 -14  -3   1      567.16      623.52     27.31 o 
 -13  -3   1       27.47       10.54     11.01 o 
 -12  -3   1       50.39       74.62     12.89 o 
 -11  -3   1     2928.29     2961.78     46.28 o 
 -10  -3   1       33.22       21.76      7.50 o 
  -9  -3   1      504.17      573.45     20.59 o 
  -8  -3   1     7100.01     6747.06     83.52 o 
  -7  -3   1     1275.16     1206.47     21.78 o 
  -6  -3   1    12683.27    13278.30    105.20 o 
  -5  -3   1     4081.90     4078.47     40.31 o 
  -4  -3   1     9960.87     9543.32     86.47 o 
  -3  -3   1    38904.19    38352.39    297.11 o 
  -2  -3   1    40839.39    41575.90    912.22 o 
  -1  -3   1    21503.98    22654.24    224.33 o 
   0  -3   1      140.15      153.86      7.03 o 
   1  -3   1     1423.73     1310.02     20.05 o 
   2  -3   1    17045.15    17916.01    162.85 o 
   3  -3   1       67.52       92.96      3.43 o 
   4  -3   1     8907.56     8740.58    105.05 o 
   5  -3   1     1118.96      992.38     16.81 o 
   6  -3   1      303.43      367.56     10.82 o 
   7  -3   1     1132.20     1084.57     17.92 o 
   8  -3   1      224.33      267.01     10.22 o 
   9  -3   1     1436.39     1416.33     52.55 o 
  10  -3   1     7411.24     7718.15    100.67 o 
  11  -3   1      668.65      694.87     23.31 o 
  12  -3   1       82.67       94.98     12.03 o 
  13  -3   1       10.30       11.21     13.17 o 
  14  -3   1     6117.61     6409.97     96.62 o 
  15  -3   1      334.14      375.12     21.81 o 
  16  -3   1      779.59      837.86     35.29 o 
 -15  -2   1        0.31       13.52     16.22 o 
 -14  -2   1       32.76       40.14     12.19 o 
 -13  -2   1      867.37      917.29     28.34 o 
 -12  -2   1     4318.27     4538.10     69.44 o 
 -11  -2   1     1774.48     1678.58     38.25 o 
 -10  -2   1       13.32       18.16      8.36 o 
  -9  -2   1       21.16       28.39      7.26 o 
  -8  -2   1    11712.70    11420.56     94.86 o 
  -7  -2   1     6144.00     6325.66     58.42 o 
  -6  -2   1     7109.00     7025.92     60.09 o 
  -5  -2   1    13673.81    13781.99    109.92 o 
  -4  -2   1      255.59      334.91     16.18 o 
  -3  -2   1    28906.85    29889.73    273.65 o 
  -2  -2   1    18651.75    19093.74    364.24 o 
  -1  -2   1      147.49      197.79     10.77 o 
   0  -2   1      727.02      716.90     12.25 o 
   1  -2   1     2124.45     2081.97     26.08 o 
   2  -2   1        2.65       10.16      3.37 o 
   3  -2   1      106.16      156.70      7.58 o 
   4  -2   1     5176.81     5496.06     69.72 o 
   5  -2   1    49201.68    48548.95    469.67 o 
   6  -2   1     1698.30     1564.26     28.17 o 
   7  -2   1      402.43      372.08     14.39 o 
   8  -2   1     2333.04     2278.95     29.39 o 
   9  -2   1     3058.96     2833.90     53.31 o 
  10  -2   1    13202.56    13515.54    180.40 o 
  11  -2   1      326.16      354.86     20.98 o 
  12  -2   1      670.84      692.31     37.50 o 
  13  -2   1      106.34      116.27     16.37 o 
  14  -2   1     1556.37     1747.04     50.41 o 
  15  -2   1      486.88      470.65     53.50 o 
  16  -2   1      254.49      230.15     21.26 o 
 -16  -1   1      131.36      105.59     24.29 o 
 -15  -1   1       13.63       19.36     24.13 o 
 -14  -1   1      287.96      348.47     23.92 o 
 -13  -1   1      748.77      777.02     36.47 o 
 -12  -1   1     9132.65     9651.51    152.90 o 
 -11  -1   1     1922.80     1831.04     38.01 o 
 -10  -1   1      442.32      403.42     15.01 o 
  -9  -1   1       41.58       50.62      6.65 o 
  -8  -1   1     3359.60     3332.58     35.68 o 
  -7  -1   1     1187.54     1210.60     18.57 o 
  -6  -1   1     5096.12     5205.43     60.85 o 
  -5  -1   1      502.25      539.55     14.63 o 
  -4  -1   1    13009.88    12994.46    129.89 o 
  -3  -1   1       69.78       77.88      6.68 o 
  -2  -1   1     8732.89     8821.77     89.28 o 
  -1  -1   1      723.74      669.39     11.99 o 
   0  -1   1     6397.84     6475.63     96.37 o 
   1  -1   1    56333.96    58152.35    866.13 o 
   2  -1   1    12792.21    13676.61    162.19 o 
   3  -1   1    33163.32    34551.71    347.59 o 
   4  -1   1     1646.34     1735.48     24.20 o 
   5  -1   1    15528.47    15440.55    148.11 o 
   6  -1   1      992.21     1112.39     17.84 o 
   7  -1   1       38.55       56.29      7.82 o 
   8  -1   1     5987.00     5775.22     56.74 o 
   9  -1   1      359.98      402.01     21.63 o 
  10  -1   1     1547.68     1621.66     67.29 o 
  11  -1   1     2729.95     2961.50     48.46 o 
  12  -1   1        3.60       -0.11      7.69 o 
  13  -1   1     2668.01     2690.21     59.20 o 
  14  -1   1      242.61      228.11     18.52 o 
  15  -1   1     1179.55     1203.73     47.46 o 
  16  -1   1        7.33       26.78     20.33 o 
 -15   0   1      208.98      220.91     21.70 o 
 -14   0   1     2405.02     2594.70    108.63 o 
 -13   0   1      191.81      222.49     20.74 o 
 -12   0   1      973.11     1068.14     31.40 o 
 -11   0   1     1449.21     1530.24     36.24 o 
 -10   0   1      298.38      305.62     14.17 o 
  -9   0   1     2606.64     2608.58     44.55 o 
  -8   0   1      613.54      553.26     22.85 o 
  -7   0   1     6449.76     6500.59     76.65 o 
  -6   0   1        8.55       12.83      5.69 o 
  -5   0   1    14194.00    15546.20    152.70 o 
  -4   0   1     4678.61     4850.59     56.93 o 
  -3   0   1       13.74       41.37      5.03 o 
  -2   0   1     1810.46     1840.83     29.82 o 
   2   0   1     9530.27     9892.28    167.09 o 
   3   0   1      561.66      467.38     17.10 o 
   4   0   1    11979.08    11378.75    132.57 o 
   5   0   1      693.96      618.44     15.31 o 
   6   0   1      369.28      391.16      9.76 o 
   7   0   1     1426.72     1542.04     27.26 o 
   8   0   1     3281.08     3159.87     36.21 o 
   9   0   1       16.23       21.67      9.46 o 
  10   0   1       13.93       18.85     14.89 o 
  11   0   1     5075.41     5279.89     69.86 o 
  12   0   1     3629.54     3782.77     87.68 o 
  13   0   1     1249.81     1239.83     35.80 o 
  14   0   1       19.11       19.58     11.51 o 
  15   0   1     1483.34     1536.65     88.22 o 
  16   0   1       41.72       36.00     23.23 o 
 -16   1   1      186.98      144.88     23.25 o 
 -15   1   1       18.09       12.56     13.76 o 
 -14   1   1     1674.84     1855.29    108.47 o 
 -13   1   1       18.54      -21.19     17.23 o 
 -12   1   1      422.75      383.90     21.22 o 
 -11   1   1      706.53      655.17     25.72 o 
 -10   1   1     1706.52     1748.49     23.46 o 
  -9   1   1      801.58      800.94     18.97 o 
  -8   1   1        0.82       13.37      6.28 o 
  -7   1   1     5077.75     4999.47     62.33 o 
  -6   1   1    10059.45     9792.12    112.91 o 
  -5   1   1    10598.94     9919.72    114.48 o 
  -4   1   1     1207.00     1416.91     25.18 o 
  -3   1   1      602.32      670.53     16.56 o 
  -2   1   1     1533.26     1758.77     37.93 o 
  -1   1   1    88065.66    81249.20   3271.50 o 
   0   1   1      686.72      714.96     50.34 o 
   1   1   1     2249.63     2406.97     33.11 o 
   2   1   1     8807.81     9498.96    136.20 o 
   3   1   1     1136.35     1364.46     33.42 o 
   4   1   1    21375.91    21260.33    259.74 o 
   5   1   1      196.33      141.34      7.05 o 
   6   1   1     2068.86     1974.41     24.32 o 
   7   1   1      557.04      541.23     12.03 o 
   8   1   1     1894.22     1845.63     25.56 o 
   9   1   1      203.77      232.89     12.85 o 
  10   1   1       54.83       60.82      8.51 o 
  11   1   1     2047.97     2191.53     42.16 o 
  12   1   1     5634.78     5687.47     98.01 o 
  13   1   1       15.95       21.35     11.91 o 
  14   1   1       17.87       25.68     12.23 o 
  15   1   1      368.22      351.99     26.01 o 
  16   1   1      513.41      450.87     41.18 o 
 -16   2   1      141.35      146.61     23.75 o 
 -15   2   1      418.36      411.37     31.58 o 
 -14   2   1        2.64        5.03      9.47 o 
 -13   2   1     1302.40     1347.35     38.82 o 
 -12   2   1      266.38      257.64     29.20 o 
 -11   2   1        3.70       18.56     11.23 o 
 -10   2   1    18908.95    19508.15    201.46 o 
  -9   2   1       33.09       43.91      6.03 o 
  -8   2   1     1371.77     1376.60     20.61 o 
  -7   2   1     7772.90     7657.87     72.89 o 
  -6   2   1     2185.08     1954.47     23.56 o 
  -5   2   1    28073.13    27633.23    252.84 o 
  -4   2   1      343.02      356.20      9.50 o 
  -3   2   1     1527.99     1437.86     28.95 o 
  -2   2   1      851.43      927.59     25.38 o 
  -1   2   1    32142.68    33537.82    367.17 o 
   0   2   1     1195.30     1243.04     18.69 o 
   1   2   1    26595.84    27293.54    242.73 o 
   2   2   1       47.53       40.22     12.56 o 
   3   2   1    43200.56    43280.76    423.73 o 
   4   2   1       50.92       46.08      5.08 o 
   5   2   1     6562.32     6516.21     59.76 o 
   6   2   1    10683.20    10750.37     85.53 o 
   7   2   1     4061.35     4097.82     38.49 o 
   8   2   1    12901.74    12998.11    105.49 o 
   9   2   1      955.85      996.88     20.41 o 
  10   2   1        2.46        1.22      7.01 o 
  11   2   1     2007.16     2153.98     69.94 o 
  12   2   1     3010.47     2916.87     55.54 o 
  13   2   1      228.84      223.21     18.16 o 
  14   2   1        8.47        2.25     12.16 o 
  15   2   1      599.39      567.18     30.41 o 
 -16   3   1     1216.04     1119.19     53.49 o 
 -15   3   1      511.04      529.51     25.34 o 
 -14   3   1     1776.46     1846.55     71.95 o 
 -13   3   1     2677.91     2722.47     76.80 o 
 -12   3   1      347.95      310.16     15.95 o 
 -11   3   1     2316.46     2386.26     41.76 o 
 -10   3   1     7566.94     7794.11    107.78 o 
  -9   3   1       52.24       46.42      8.24 o 
  -8   3   1      416.91      433.82     12.56 o 
  -7   3   1    21533.04    21960.77    164.72 o 
  -6   3   1     5896.76     6386.70     57.72 o 
  -5   3   1       89.33       37.32      4.28 o 
  -4   3   1    19396.44    20017.21    200.97 o 
  -3   3   1     1963.52     2133.95     33.98 o 
  -2   3   1    15840.14    16612.53    150.56 o 
  -1   3   1     5775.22     5914.63     65.45 o 
   0   3   1    56780.53    57194.50    605.08 o 
   1   3   1     3920.44     4309.82     89.07 o 
   2   3   1     5777.94     5929.77     71.24 o 
   3   3   1    12690.74    12148.00    100.69 o 
   4   3   1     3107.72     2840.94     33.03 o 
   5   3   1      671.88      626.40     13.08 o 
   6   3   1    22989.23    22690.47    173.66 o 
   7   3   1       73.64       68.51      7.04 o 
   8   3   1     3040.90     2982.07     38.77 o 
   9   3   1        3.40       12.35      7.33 o 
  10   3   1     1682.38     1833.16     42.15 o 
  11   3   1     2702.86     2916.82     56.26 o 
  12   3   1      267.82      234.98     18.57 o 
  13   3   1      245.29      230.33     19.83 o 
  14   3   1      377.99      396.67     42.54 o 
  15   3   1      573.08      585.31     96.10 o 
 -17   4   1      163.42      118.19     27.93 o 
 -16   4   1     4248.43     4680.36     84.16 o 
 -15   4   1       12.20       13.16     13.09 o 
 -14   4   1      853.04      897.11     32.00 o 
 -13   4   1       31.39       62.18     22.63 o 
 -12   4   1      495.50      475.95     20.88 o 
 -11   4   1     9514.27     9699.21    123.38 o 
 -10   4   1     2088.80     2109.76     36.91 o 
  -9   4   1      618.80      611.40     18.24 o 
  -8   4   1     7462.45     7317.74     74.43 o 
  -7   4   1     3387.23     3251.52     36.37 o 
  -6   4   1       49.92      100.57      5.91 o 
  -5   4   1      326.72      289.05      9.83 o 
  -4   4   1     3872.83     4164.74     46.37 o 
  -3   4   1    27757.38    28502.92    215.87 o 
  -2   4   1       13.68       12.49      3.55 o 
  -1   4   1     1980.15     2163.05     28.14 o 
   0   4   1    63203.04    65485.41    644.09 o 
   1   4   1     1359.22     1238.69     19.17 o 
   2   4   1    36704.88    37122.90    263.59 o 
   3   4   1        3.16        9.14      4.40 o 
   4   4   1      235.01      286.95     10.95 o 
   5   4   1     1372.93     1640.02     23.22 o 
   6   4   1    17392.60    17401.90    144.22 o 
   7   4   1     2442.90     2344.91     34.19 o 
   8   4   1      383.81      273.70     13.56 o 
   9   4   1       39.40       20.91     11.23 o 
  10   4   1     2436.74     2570.49     55.70 o 
  11   4   1     1130.14     1204.49     40.23 o 
  12   4   1      395.43      301.92     21.79 o 
  13   4   1     1894.94     1948.98     64.95 o 
  14   4   1      262.58      297.88     27.01 o 
  15   4   1      473.44      514.40     33.11 o 
 -17   5   1      150.65      130.37     29.81 o 
 -16   5   1     3555.03     3816.29     82.31 o 
 -15   5   1      478.38      543.26     28.98 o 
 -14   5   1        4.97        4.90     11.40 o 
 -13   5   1      182.02      207.36     17.24 o 
 -12   5   1      184.36      174.73     16.02 o 
 -11   5   1     1871.49     1881.37     57.88 o 
 -10   5   1      195.73      198.46     13.61 o 
  -9   5   1     5484.76     5589.93     65.95 o 
  -8   5   1     1849.00     1909.51     27.37 o 
  -7   5   1      637.49      562.67     12.77 o 
  -6   5   1      164.78      144.98      8.20 o 
  -5   5   1       68.48       56.76      6.30 o 
  -4   5   1      290.95      373.51      8.81 o 
  -3   5   1     6529.44     5909.25     53.07 o 
  -2   5   1     5731.00     5709.47     49.14 o 
  -1   5   1       39.35       73.96      8.03 o 
   0   5   1    26838.05    26728.65    206.34 o 
   1   5   1    22373.37    23306.97    192.70 o 
   2   5   1    14334.60    13857.57    143.70 o 
   3   5   1     2354.69     2439.93     37.47 o 
   4   5   1     2102.97     1971.40     37.65 o 
   5   5   1     3890.94     3998.39     50.54 o 
   6   5   1     5271.82     5073.53     60.99 o 
   7   5   1     1052.16     1157.37     25.83 o 
   8   5   1      200.00      200.84     17.27 o 
   9   5   1      807.06      741.28     26.37 o 
  10   5   1      390.94      326.34     19.99 o 
  11   5   1     1472.13     1486.42     61.88 o 
  12   5   1      694.67      635.62     36.56 o 
  13   5   1     2301.63     2410.16     59.86 o 
  14   5   1     1042.86     1156.46     49.93 o 
 -17   6   1      151.14      145.25     22.11 o 
 -16   6   1      284.93      264.16     24.55 o 
 -15   6   1       54.16       56.58     17.13 o 
 -14   6   1      647.56      665.97     30.56 o 
 -13   6   1      166.29      149.07     17.07 o 
 -12   6   1      787.00      789.45     66.25 o 
 -11   6   1     3033.76     2890.29     56.63 o 
 -10   6   1      678.95      676.41     23.64 o 
  -9   6   1     5515.53     5755.15    128.88 o 
  -8   6   1     5576.09     5661.45     67.15 o 
  -7   6   1     5051.24     5220.44     50.27 o 
  -6   6   1    11189.08    11295.95     97.38 o 
  -5   6   1     1575.02     1458.93     16.72 o 
  -4   6   1     3632.60     3740.51     32.87 o 
  -3   6   1     4291.45     3699.62     32.73 o 
  -2   6   1      604.39      737.42     13.40 o 
  -1   6   1      397.26      499.64     15.51 o 
   0   6   1    11478.61    10803.94     87.31 o 
   1   6   1      115.03      227.96      9.73 o 
   2   6   1       68.21       36.01      5.28 o 
   3   6   1      656.05      706.58     19.37 o 
   4   6   1     1465.17     1606.09     34.34 o 
   5   6   1     8019.28     8021.56    100.04 o 
   6   6   1      592.44      538.99     21.23 o 
   7   6   1    12147.42    12345.51    142.65 o 
   8   6   1      715.89      642.61     25.65 o 
   9   6   1      554.76      574.66     25.72 o 
  10   6   1     1974.57     1899.94     45.78 o 
  11   6   1     1158.46     1138.67     40.01 o 
  12   6   1     1002.19     1033.51     43.56 o 
  13   6   1     2549.09     2814.97    118.90 o 
  14   6   1       84.21      119.28     24.28 o 
 -17   7   1      628.53      642.99     36.02 o 
 -16   7   1       24.49       10.13     17.56 o 
 -15   7   1     2267.19     2356.07     76.68 o 
 -14   7   1       21.54       23.04     15.02 o 
 -13   7   1      305.12      318.88     23.12 o 
 -12   7   1     1502.61     1455.39     58.87 o 
 -11   7   1     4266.14     4138.55    104.96 o 
 -10   7   1       17.99       12.12     10.08 o 
  -9   7   1    14827.89    15159.22    164.91 o 
  -8   7   1        0.79        7.62      9.35 o 
  -7   7   1       36.98       54.40     11.13 o 
  -6   7   1    10400.27    10848.54     96.01 o 
  -5   7   1     7673.26     8194.30     62.14 o 
  -4   7   1     3700.03     3393.81     35.81 o 
  -3   7   1     3013.60     3161.07     30.94 o 
  -2   7   1    14831.99    15269.79    106.86 o 
  -1   7   1      743.32      838.63     15.43 o 
   0   7   1    10761.77    10840.38     84.45 o 
   1   7   1      486.55      575.34     12.53 o 
   2   7   1     1531.43     1315.78     23.82 o 
   3   7   1      330.54      309.87     17.16 o 
   4   7   1     3462.63     3523.64     57.74 o 
   5   7   1      140.64      134.63     14.09 o 
   6   7   1       37.98       46.68     12.43 o 
   7   7   1    13664.15    13602.97    171.95 o 
   8   7   1     1116.08     1034.80     35.93 o 
   9   7   1     4988.27     4965.71     86.97 o 
  10   7   1       45.72       59.68     16.66 o 
  11   7   1       10.25       23.30     15.16 o 
  12   7   1      826.88      724.75     48.05 o 
  13   7   1     3154.34     3317.23     93.62 o 
 -16   8   1      158.05      133.86     23.84 o 
 -15   8   1     6572.62     6643.90    125.20 o 
 -14   8   1     2707.27     2670.24     70.67 o 
 -13   8   1     3973.63     4101.05    150.39 o 
 -12   8   1       48.15       35.43     14.36 o 
 -11   8   1        1.41        5.41     10.64 o 
 -10   8   1      110.36      127.74     14.71 o 
  -9   8   1    12585.18    12267.81    146.54 o 
  -8   8   1     1339.73     1254.60     29.40 o 
  -7   8   1     3786.81     3751.17     53.33 o 
  -6   8   1      373.17      430.85     10.18 o 
  -5   8   1     2130.13     2039.22     25.80 o 
  -4   8   1     3846.07     3924.04     38.68 o 
  -3   8   1     1553.10     1659.81     25.59 o 
  -2   8   1     6986.75     6949.16     60.07 o 
  -1   8   1     2986.17     2965.26     31.44 o 
   0   8   1      627.52      705.30     15.62 o 
   1   8   1     7596.95     7827.24     65.37 o 
   2   8   1      462.51      526.15     18.36 o 
   3   8   1     3737.88     3825.25     54.01 o 
   4   8   1    20379.43    19694.27    212.94 o 
   5   8   1     7858.12     7469.90    109.62 o 
   6   8   1       15.06       36.21     12.62 o 
   7   8   1     4652.70     4566.35     82.12 o 
   8   8   1     2579.62     2363.39     87.81 o 
   9   8   1     3519.15     3463.46     73.28 o 
  10   8   1       26.95       51.13     16.76 o 
  11   8   1        5.75       33.29     17.19 o 
  12   8   1       85.06       11.74     20.86 o 
  13   8   1      301.25      318.54     34.66 o 
 -16   9   1      110.17      117.49     24.48 o 
 -15   9   1     3675.96     3719.62     90.07 o 
 -14   9   1     2631.43     2738.38     74.77 o 
 -13   9   1     1132.87     1086.20     42.13 o 
 -12   9   1      637.51      634.89     32.23 o 
 -11   9   1      119.89      121.62     21.32 o 
 -10   9   1     4518.17     4347.13     72.04 o 
  -9   9   1     3780.01     3979.50     66.47 o 
  -8   9   1     1191.82     1228.29     33.73 o 
  -7   9   1     1150.09     1202.73     36.58 o 
  -6   9   1      275.05      240.96     11.75 o 
  -5   9   1     1153.51     1140.73     19.92 o 
  -4   9   1    12837.29    12405.30     88.17 o 
  -3   9   1     4726.53     4671.50     44.38 o 
  -2   9   1     4471.53     4382.79     45.29 o 
  -1   9   1     2596.31     2601.85     28.67 o 
   0   9   1     3404.71     3488.12     38.49 o 
   1   9   1    13414.36    12988.91    115.29 o 
   2   9   1     1065.40      968.95     22.55 o 
   3   9   1     5579.64     5482.02     63.11 o 
   4   9   1     4377.74     4190.12     76.38 o 
   5   9   1     1200.42     1250.83     42.11 o 
   6   9   1      988.81      909.93     35.68 o 
   7   9   1     2880.10     2807.91     64.43 o 
   8   9   1        4.40       -8.59     12.50 o 
   9   9   1      567.56      547.58     32.36 o 
  10   9   1      193.29      185.22     23.83 o 
  11   9   1       55.63       57.92     21.42 o 
  12   9   1        4.51        3.99     21.49 o 
 -16  10   1      373.82      336.03     34.18 o 
 -15  10   1     1662.85     1622.18     60.77 o 
 -14  10   1       18.85       24.39     18.62 o 
 -13  10   1      200.84      203.16     23.53 o 
 -12  10   1      378.03      403.87     28.71 o 
 -11  10   1       35.80       24.44     13.16 o 
 -10  10   1     1451.31     1352.95     39.11 o 
  -9  10   1       96.85       84.84     17.16 o 
  -8  10   1     4927.26     5069.98     70.54 o 
  -7  10   1      316.45      305.98     13.41 o 
  -6  10   1       23.68       40.54      8.68 o 
  -5  10   1     4384.29     4189.39     67.36 o 
  -4  10   1    10122.74    10206.87     77.24 o 
  -3  10   1     4152.63     4243.84     43.24 o 
  -2  10   1     8574.97     8823.42     72.18 o 
  -1  10   1      448.43      392.58     14.58 o 
   0  10   1     1687.02     1651.36     27.65 o 
   1  10   1     4069.89     3976.89     45.09 o 
   2  10   1     4766.32     4636.99     64.32 o 
   3  10   1      395.31      411.40     15.94 o 
   4  10   1      482.43      402.23     25.89 o 
   5  10   1      577.26      588.30     30.86 o 
   6  10   1      484.96      411.30     28.10 o 
   7  10   1     2178.35     2215.63     59.56 o 
   8  10   1        7.71       -7.68     14.17 o 
   9  10   1     1757.21     1798.23     73.37 o 
  10  10   1      520.02      491.99     33.94 o 
  11  10   1       11.27       57.13     21.99 o 
 -16  11   1      144.22      104.14     25.28 o 
 -15  11   1     1910.13     2039.52     75.30 o 
 -14  11   1       26.74       20.25     19.93 o 
 -13  11   1     1955.08     1912.45     65.62 o 
 -12  11   1      935.10      966.44     42.33 o 
 -11  11   1      328.74      329.14     26.66 o 
 -10  11   1      743.17      771.14     32.20 o 
  -9  11   1       13.37        8.30     12.34 o 
  -8  11   1     5109.91     5424.86     84.70 o 
  -7  11   1     2345.56     2281.05     35.68 o 
  -6  11   1     1981.91     2064.91     34.07 o 
  -5  11   1     2975.26     2969.51     43.11 o 
  -4  11   1     2230.32     2213.04     32.99 o 
  -3  11   1     5255.82     5268.71     57.03 o 
  -2  11   1     8650.59     8406.17     98.54 o 
  -1  11   1       11.21        1.05      6.96 o 
   0  11   1     3142.80     3117.85     40.71 o 
   1  11   1       40.65       37.33      9.95 o 
   2  11   1     5274.56     5329.44     71.03 o 
   3  11   1      132.84      108.98     15.62 o 
   4  11   1      924.15      901.75     38.54 o 
   5  11   1     4263.34     4063.93     82.87 o 
   6  11   1      582.81      517.82     32.25 o 
   7  11   1      365.39      318.22     46.61 o 
   8  11   1     4397.76     4289.20     91.64 o 
   9  11   1     3669.80     3647.65     85.59 o 
  10  11   1      478.04      400.20     36.98 o 
  11  11   1     1373.38     1511.07    104.57 o 
 -15  12   1      299.76      243.60     33.37 o 
 -14  12   1     2373.83     2466.19     85.27 o 
 -13  12   1     1356.59     1410.85     60.19 o 
 -12  12   1        5.51       -5.59     16.00 o 
 -11  12   1     1578.13     1740.01     49.02 o 
 -10  12   1     4215.70     4159.01     76.90 o 
  -9  12   1     1212.36     1237.08     41.51 o 
  -8  12   1     4444.73     4403.14     62.06 o 
  -7  12   1     2205.26     2180.41     34.68 o 
  -6  12   1     2843.70     2773.42     45.31 o 
  -5  12   1     5186.95     5170.86     56.57 o 
  -4  12   1      770.75      739.65     20.28 o 
  -3  12   1       13.03        8.01     10.37 o 
  -2  12   1      607.56      570.69     21.16 o 
  -1  12   1     6949.51     7070.64     81.86 o 
   0  12   1     4636.94     4651.18     56.56 o 
   1  12   1      116.41      111.96     13.85 o 
   2  12   1      539.98      512.22     22.00 o 
   3  12   1     4713.41     4376.12    100.47 o 
   4  12   1     3129.67     2978.37     92.54 o 
   5  12   1     2108.77     2035.38     59.49 o 
   6  12   1      213.83      156.02     23.44 o 
   7  12   1      879.01      854.01     42.98 o 
   8  12   1     5565.81     5528.98    143.82 o 
   9  12   1     1718.14     1677.47     65.89 o 
  10  12   1      118.48      116.38     27.91 o 
 -15  13   1      692.74      652.73     47.83 o 
 -14  13   1     3359.09     3276.72    110.16 o 
 -13  13   1     3222.75     3291.66     93.88 o 
 -12  13   1       93.40       92.18     24.90 o 
 -11  13   1      305.66      278.59     38.97 o 
 -10  13   1      293.54      314.65     25.57 o 
  -9  13   1     1624.72     1587.81     47.04 o 
  -8  13   1     5440.18     5511.58     75.52 o 
  -7  13   1      617.91      618.98     21.71 o 
  -6  13   1     2172.66     2122.30     40.86 o 
  -5  13   1      451.01      400.75     16.21 o 
  -4  13   1      270.32      250.66     22.48 o 
  -3  13   1      347.81      331.77     19.28 o 
  -2  13   1      869.10      914.04     26.69 o 
  -1  13   1    10463.75    10519.32    119.04 o 
   0  13   1     3620.69     3631.21     53.86 o 
   1  13   1      178.88      173.45     16.51 o 
   2  13   1      120.22      132.75     15.05 o 
   3  13   1     3051.87     3007.80     63.84 o 
   4  13   1     2625.91     2644.04     69.75 o 
   5  13   1     2877.24     2851.91     74.15 o 
   6  13   1       10.44       -1.17     17.76 o 
   7  13   1        0.57       10.89     19.68 o 
   8  13   1     1706.56     1596.87     65.55 o 
   9  13   1      367.30      417.62     39.85 o 
 -15  14   1       34.41        1.15     24.33 o 
 -14  14   1     2661.37     2768.42     90.08 o 
 -13  14   1     1906.29     1824.03     72.16 o 
 -12  14   1      197.25      141.95     28.76 o 
 -11  14   1      796.91      695.52     36.16 o 
 -10  14   1      580.23      572.14     32.80 o 
  -9  14   1       32.33       41.93     14.29 o 
  -8  14   1     2222.36     2167.26     40.75 o 
  -7  14   1     1532.03     1566.90     36.37 o 
  -6  14   1     6405.58     6110.62    103.76 o 
  -5  14   1     1563.19     1540.62     36.61 o 
  -4  14   1       23.91       19.81     11.23 o 
  -3  14   1      464.12      424.25     20.53 o 
  -2  14   1       36.51       20.58     11.74 o 
  -1  14   1     7184.53     7262.52    111.78 o 
   0  14   1      739.36      722.15     31.26 o 
   1  14   1     1076.71     1046.38     32.98 o 
   2  14   1     2763.54     2746.31     51.69 o 
   3  14   1      877.83      902.02     68.34 o 
   4  14   1       14.09       15.72     17.97 o 
   5  14   1     1936.36     1918.60     63.47 o 
   6  14   1      123.39       80.16     25.67 o 
   7  14   1      921.07      917.92     53.49 o 
   8  14   1       46.10       59.56     24.85 o 
 -14  15   1      477.77      388.23     60.65 o 
 -13  15   1      257.86      338.68     39.41 o 
 -12  15   1       12.44       -8.22     20.89 o 
 -11  15   1      360.92      321.58     32.35 o 
 -10  15   1     1985.18     1899.15     56.22 o 
  -9  15   1      161.52      152.11     19.89 o 
  -8  15   1      405.08      371.52     20.50 o 
  -7  15   1     5423.56     5449.72     97.97 o 
  -6  15   1     1541.75     1564.18     44.92 o 
  -5  15   1      345.50      298.98     19.84 o 
  -4  15   1     1122.65     1203.97     32.49 o 
  -3  15   1     5443.08     5252.10     79.34 o 
  -2  15   1     1071.82      978.33     37.60 o 
  -1  15   1     1526.95     1609.46     39.23 o 
   0  15   1      744.65      725.73     33.83 o 
   1  15   1     1860.82     1779.42     53.18 o 
   2  15   1     1377.57     1398.42     36.73 o 
   3  15   1      419.00      390.77     33.02 o 
   4  15   1      466.88      500.02     37.86 o 
   5  15   1      158.74       75.58     23.67 o 
   6  15   1     1004.17     1008.02     61.58 o 
   7  15   1      435.31      405.70     41.65 o 
 -13  16   1      351.87      341.19     41.99 o 
 -12  16   1     1597.80     1498.68     69.47 o 
 -11  16   1      446.34      462.09     38.01 o 
 -10  16   1      851.05      831.96     36.53 o 
  -9  16   1       16.46       -8.13     14.69 o 
  -8  16   1     1760.82     1860.91     52.94 o 
  -7  16   1     6374.42     6468.78    128.91 o 
  -6  16   1      395.67      346.38     24.71 o 
  -5  16   1        1.63        1.84     12.04 o 
  -4  16   1      243.61      240.38     19.19 o 
  -3  16   1     1881.53     1913.52     45.96 o 
  -2  16   1      142.60      105.57     20.71 o 
  -1  16   1       43.24       49.69     18.08 o 
   0  16   1      450.09      448.56     32.06 o 
   1  16   1      739.19      705.38     38.93 o 
   2  16   1        2.39       62.97     25.66 o 
   3  16   1      226.00      240.81     26.05 o 
   4  16   1      155.64      125.41     25.05 o 
   5  16   1      551.01      594.48     47.72 o 
   6  16   1     2214.22     2323.00    111.23 o 
 -12  17   1     2937.13     3152.73     89.67 o 
 -11  17   1       43.40       50.46     21.57 o 
 -10  17   1      357.54      370.41     46.87 o 
  -9  17   1      207.58      120.57     30.28 o 
  -8  17   1       35.05       18.26     24.50 o 
  -7  17   1     2556.05     2685.40     78.80 o 
  -6  17   1      816.89      859.14     34.41 o 
  -5  17   1      226.66      193.44     18.48 o 
  -4  17   1     1129.96     1151.94     58.06 o 
  -3  17   1      161.29      167.53     19.90 o 
  -2  17   1      404.16      462.89     25.93 o 
  -1  17   1       35.39       32.83     17.46 o 
   0  17   1      496.29      414.66     32.25 o 
   1  17   1     4456.88     4603.50     98.59 o 
   2  17   1      245.16      246.44     43.19 o 
   3  17   1      197.13      197.57     61.05 o 
   4  17   1      550.06      668.67     68.09 o 
   5  17   1       24.24       17.18     27.97 o 
 -11  18   1      152.06       63.34     36.50 o 
 -10  18   1       60.98       18.14     31.41 o 
  -9  18   1      501.18      492.81     45.46 o 
  -8  18   1      729.28      761.33     47.64 o 
  -7  18   1      348.07      330.76     31.04 o 
  -6  18   1     1270.36     1263.62     41.98 o 
  -5  18   1      783.10      841.39     38.78 o 
  -4  18   1       57.87       46.88     18.11 o 
  -3  18   1     1499.19     1532.17     46.82 o 
  -2  18   1      563.45      603.72     34.30 o 
  -1  18   1      151.41      137.36     27.68 o 
   0  18   1     3854.02     3850.18    165.26 o 
   1  18   1     1130.46     1164.55     74.63 o 
   2  18   1      186.00      205.76     42.18 o 
   3  18   1        1.24       25.41     32.80 o 
 -10  19   1       48.46       62.54     68.19 o 
  -9  19   1      804.20      621.68     59.19 o 
  -8  19   1        4.10       18.38     29.70 o 
  -7  19   1        0.27        5.98     29.55 o 
  -6  19   1      905.77      886.21     80.59 o 
  -5  19   1     3622.34     3829.71    123.12 o 
  -4  19   1      578.65      626.11     40.82 o 
  -3  19   1      964.21     1044.86    130.86 o 
  -2  19   1       49.18       56.96     36.52 o 
  -1  19   1      197.83      163.61     68.89 o 
   0  19   1     3345.55     3658.57    127.53 o 
   1  19   1        3.48       12.80     30.17 o 
  -7  20   1      145.30       41.24     33.74 o 
  -6  20   1      455.99      373.92     63.64 o 
  -5  20   1     2911.15     3432.61    203.92 o 
  -4  20   1      118.62       95.57     32.52 o 
  -3  20   1      112.76       82.12     39.90 o 
  -2  20   1        5.74      -16.11     29.88 o 
   1 -20   2       33.78       55.33     35.31 o 
   2 -20   2      122.99       80.25     65.93 o 
   3 -20   2        4.44       22.04     30.44 o 
   4 -20   2      772.50      943.03     53.64 o 
   5 -20   2      441.68      281.96     56.02 o 
   6 -20   2      199.49       77.84     49.02 o 
   7 -20   2        0.49      -35.45     41.33 o 
  -2 -19   2       70.22       62.50     36.51 o 
  -1 -19   2     2000.33     2099.04    245.69 o 
   0 -19   2        7.79       30.32     33.30 o 
   1 -19   2        1.25       15.81     31.22 o 
   2 -19   2      573.86      673.32     57.32 o 
   3 -19   2      580.31      629.49     54.14 o 
   4 -19   2     3179.36     3517.19     87.76 o 
   5 -19   2      661.84      692.27     72.80 o 
   6 -19   2        3.66      -33.69     38.20 o 
   7 -19   2       74.10       73.67     44.28 o 
   8 -19   2     2739.94     2872.01    197.14 o 
   9 -19   2       18.66       28.59     32.59 o 
  10 -19   2       35.24       23.72     39.99 o 
  -4 -18   2       10.17      -24.27     30.47 o 
  -3 -18   2      221.98      316.14     70.24 o 
  -2 -18   2      135.10       94.44     61.39 o 
  -1 -18   2     5531.53     5783.28    180.75 o 
   0 -18   2       11.37      -36.66     26.07 o 
   1 -18   2       11.55        9.65     18.62 o 
   2 -18   2     1280.01     1324.06     46.61 o 
   3 -18   2      488.41      463.09     27.01 o 
   4 -18   2     2722.98     2866.78     68.03 o 
   5 -18   2      363.55      332.68     40.95 o 
   6 -18   2      322.53      323.68     31.01 o 
   7 -18   2      826.85      824.27     47.42 o 
   8 -18   2      136.09       98.38     22.56 o 
   9 -18   2      148.71      134.68     71.08 o 
  10 -18   2      379.06      304.39     61.78 o 
  11 -18   2       12.50       15.37     40.83 o 
  -5 -17   2     1125.84     1131.24     63.51 o 
  -4 -17   2      496.26      456.80     36.96 o 
  -3 -17   2        1.12       21.79     31.26 o 
  -2 -17   2     3204.42     3166.77    108.65 o 
  -1 -17   2     2990.93     2969.08     71.21 o 
   0 -17   2        6.88      -32.39     16.20 o 
   1 -17   2      677.14      663.03     49.00 o 
   2 -17   2     2862.75     3056.19     67.82 o 
   3 -17   2      135.95       92.68     17.62 o 
   4 -17   2      240.79      261.71     21.95 o 
   5 -17   2     1886.49     1789.69     49.08 o 
   6 -17   2      162.81      209.02     26.10 o 
   7 -17   2     1441.82     1465.62     58.65 o 
   8 -17   2       52.76       44.32     19.73 o 
   9 -17   2      996.50     1034.16     57.76 o 
  10 -17   2       60.77        8.65     24.61 o 
  11 -17   2     1542.14     1728.45     75.06 o 
  12 -17   2     1023.81      845.28     57.90 o 
  -6 -16   2      121.89       94.30     32.39 o 
  -5 -16   2      643.23      507.09     44.84 o 
  -4 -16   2      184.54      201.07     29.41 o 
  -3 -16   2     1164.98     1164.62     45.91 o 
  -2 -16   2     4928.09     5069.54    123.08 o 
  -1 -16   2      450.02      436.80     46.43 o 
   0 -16   2     1418.04     1300.92     47.84 o 
   1 -16   2      302.80      291.07     24.98 o 
   2 -16   2      163.91      132.01     17.53 o 
   3 -16   2      382.61      358.50     23.52 o 
   4 -16   2       18.91        5.22     13.44 o 
   5 -16   2      713.11      669.71     27.72 o 
   6 -16   2     1364.14     1389.86     43.54 o 
   7 -16   2     1145.14     1123.54     65.36 o 
   8 -16   2        8.13       -5.26     15.75 o 
   9 -16   2     2182.83     2249.61     55.50 o 
  10 -16   2      809.77      768.29     39.53 o 
  11 -16   2     3006.35     3227.86     87.71 o 
  12 -16   2       10.59        0.34     22.99 o 
  13 -16   2       12.21        1.20     23.83 o 
  -8 -15   2      163.26      118.57     30.78 o 
  -7 -15   2     2686.43     2679.87    146.66 o 
  -6 -15   2      218.87      178.62     32.47 o 
  -5 -15   2      142.41      182.89     33.18 o 
  -4 -15   2       37.01       40.02     20.44 o 
  -3 -15   2       63.43       62.41     18.48 o 
  -2 -15   2        4.25        0.91     11.73 o 
  -1 -15   2      823.87      832.57     37.62 o 
   0 -15   2     1574.07     1515.37     44.31 o 
   1 -15   2     3836.84     3806.00     62.32 o 
   2 -15   2     1052.07     1024.63     33.32 o 
   3 -15   2      447.80      412.69     23.21 o 
   4 -15   2       58.64       41.76     14.01 o 
   5 -15   2        4.08      -14.86     10.30 o 
   6 -15   2     6391.61     6506.70    106.62 o 
   7 -15   2     1996.08     2072.42     57.02 o 
   8 -15   2        5.51      -13.16     10.19 o 
   9 -15   2     1423.03     1371.36     42.35 o 
  10 -15   2      369.62      333.95     33.32 o 
  11 -15   2      915.80      888.16     62.28 o 
  12 -15   2      173.36      150.89     27.95 o 
  13 -15   2       27.25      -12.12     21.79 o 
  14 -15   2      961.78      897.37     56.48 o 
  -9 -14   2      135.40      174.62     46.77 o 
  -8 -14   2      752.91      805.97     51.57 o 
  -7 -14   2        4.61       -5.78     21.88 o 
  -6 -14   2     1061.55     1056.45     48.27 o 
  -5 -14   2       35.67       35.20     19.49 o 
  -4 -14   2       32.04        6.49     17.12 o 
  -3 -14   2     1600.75     1561.75     46.96 o 
  -2 -14   2     1941.94     1923.95     47.08 o 
  -1 -14   2     1706.34     1563.80     39.56 o 
   0 -14   2     2042.28     2180.66     51.35 o 
   1 -14   2      570.02      502.19     23.52 o 
   2 -14   2      389.31      358.46     21.19 o 
   3 -14   2     3907.29     3846.52     62.21 o 
   4 -14   2     4866.95     4728.20     64.86 o 
   5 -14   2     2542.69     2455.41     47.27 o 
   6 -14   2     2881.16     2911.65     59.14 o 
   7 -14   2       14.68        4.92     11.57 o 
   8 -14   2        3.99        1.30      9.42 o 
   9 -14   2     1217.48     1257.20     38.71 o 
  10 -14   2      709.26      639.03     38.55 o 
  11 -14   2       59.26       55.76     30.78 o 
  12 -14   2      645.46      556.34     38.99 o 
  13 -14   2      506.47      443.20     37.37 o 
  14 -14   2      235.56      286.06     84.26 o 
  -9 -13   2       16.45       11.87     21.38 o 
  -8 -13   2      411.69      410.70     34.69 o 
  -7 -13   2       14.15       -9.14     17.93 o 
  -6 -13   2     4048.59     3978.31    157.63 o 
  -5 -13   2     4005.74     3832.94    100.33 o 
  -4 -13   2     1525.76     1471.99     51.17 o 
  -3 -13   2      487.76      443.22     27.14 o 
  -2 -13   2     1279.54     1203.28     32.42 o 
  -1 -13   2     2040.41     1965.92     42.12 o 
   0 -13   2     8937.32     8879.78    100.13 o 
   1 -13   2       62.39       60.13     13.76 o 
   2 -13   2      722.20      732.23     26.23 o 
   3 -13   2      759.40      798.00     25.03 o 
   4 -13   2     2433.22     2377.20     41.76 o 
   5 -13   2     3879.97     3948.73     46.80 o 
   6 -13   2     1286.29     1273.14     36.52 o 
   7 -13   2     1339.48     1327.86     34.46 o 
   8 -13   2       28.00       12.81     11.60 o 
   9 -13   2      565.50      568.17     56.56 o 
  10 -13   2        1.23        1.52     17.19 o 
  11 -13   2      189.87      158.99     25.26 o 
  12 -13   2     2399.61     2492.27     88.41 o 
  13 -13   2     3312.96     3359.89    120.90 o 
  14 -13   2        5.57      -20.86     19.75 o 
  15 -13   2        1.34        0.21     22.43 o 
 -10 -12   2      520.65      498.57     41.05 o 
  -9 -12   2     1060.94      934.37     45.68 o 
  -8 -12   2      550.49      484.17     35.44 o 
  -7 -12   2      178.39      133.29     23.33 o 
  -6 -12   2     2572.02     2604.09     74.49 o 
  -5 -12   2     6988.81     6619.69    177.43 o 
  -4 -12   2     3763.43     3743.90    107.69 o 
  -3 -12   2      615.98      606.46     41.60 o 
  -2 -12   2      438.15      434.06     20.25 o 
  -1 -12   2      655.31      666.04     24.87 o 
   0 -12   2    13654.54    13785.43    125.56 o 
   1 -12   2      313.59      276.75     15.25 o 
   2 -12   2      725.22      749.06     26.83 o 
   3 -12   2       57.47       34.30     10.02 o 
   4 -12   2       27.70       40.62      8.16 o 
   5 -12   2      510.77      510.29     16.99 o 
   6 -12   2      115.50      110.72     12.51 o 
   7 -12   2     2078.62     2066.56     52.14 o 
   8 -12   2     1226.45     1072.46     38.37 o 
   9 -12   2     2599.42     2600.60     57.79 o 
  10 -12   2     1502.93     1586.19     52.14 o 
  11 -12   2      174.36      179.59     28.70 o 
  12 -12   2     2130.86     2038.47     62.13 o 
  13 -12   2     6000.02     5957.35    114.94 o 
  14 -12   2      234.11      177.33     28.76 o 
  15 -12   2       83.14       55.26     24.20 o 
 -11 -11   2      401.13      308.29     34.51 o 
 -10 -11   2      687.41      681.27     42.92 o 
  -9 -11   2     5486.28     5472.08    106.05 o 
  -8 -11   2      290.81      279.57     29.28 o 
  -7 -11   2      320.02      254.91     26.48 o 
  -6 -11   2     1554.38     1587.29     50.63 o 
  -5 -11   2       95.76       71.25     17.75 o 
  -4 -11   2     1470.34     1369.27     48.71 o 
  -3 -11   2      547.30      542.25     35.70 o 
  -2 -11   2      241.13      209.81     15.14 o 
  -1 -11   2     4193.93     4015.76     63.44 o 
   0 -11   2     1539.26     1642.66     28.32 o 
   1 -11   2     9185.22     9154.19     84.42 o 
   2 -11   2       27.44       43.56     11.48 o 
   3 -11   2      603.33      603.26     16.03 o 
   4 -11   2      793.87      812.34     20.18 o 
   5 -11   2     4780.26     4899.93     52.47 o 
   6 -11   2     7650.13     7478.21     82.50 o 
   7 -11   2     2585.25     2500.01     39.99 o 
   8 -11   2      203.95      240.30     19.88 o 
   9 -11   2     4294.93     4367.56     78.06 o 
  10 -11   2     1389.47     1336.03     46.10 o 
  11 -11   2      472.29      534.29     36.37 o 
  12 -11   2     1533.52     1547.02     52.85 o 
  13 -11   2      838.70      856.43     42.40 o 
  14 -11   2       13.54       13.75     16.72 o 
  15 -11   2      178.21      178.69     28.39 o 
  16 -11   2      924.82      983.22     52.21 o 
 -12 -10   2     1268.21     1368.56     60.00 o 
 -11 -10   2     1176.44     1189.21    103.80 o 
 -10 -10   2      972.29      967.91     84.81 o 
  -9 -10   2      456.55      455.32     31.53 o 
  -8 -10   2        5.10        3.55     14.65 o 
  -7 -10   2     1135.01     1058.66     40.43 o 
  -6 -10   2     1523.87     1548.95     47.58 o 
  -5 -10   2      862.97      872.73     35.34 o 
  -4 -10   2       38.56        6.54     11.19 o 
  -3 -10   2     3088.61     2929.28     43.44 o 
  -2 -10   2      265.82      238.74     15.05 o 
  -1 -10   2      424.84      402.08     16.39 o 
   0 -10   2     2553.13     2544.37     34.83 o 
   1 -10   2     8310.93     8313.78     73.41 o 
   2 -10   2      660.50      704.10     15.31 o 
   3 -10   2     2115.15     2199.09     28.51 o 
   4 -10   2      798.68      735.34     18.49 o 
   5 -10   2     4254.70     4347.53     46.33 o 
   6 -10   2     5672.84     5474.38     63.88 o 
   7 -10   2    11064.58    10982.27     99.09 o 
   8 -10   2        2.93        5.69      9.93 o 
   9 -10   2        3.55        6.89     10.44 o 
  10 -10   2      147.23      132.95     19.02 o 
  11 -10   2     1069.43     1045.31     41.11 o 
  12 -10   2     1062.06     1100.05     43.12 o 
  13 -10   2      118.35       76.98     19.13 o 
  14 -10   2     1206.33     1185.30     61.18 o 
  15 -10   2       77.00       62.15     31.88 o 
  16 -10   2      709.01      775.85     45.78 o 
 -12  -9   2      180.95      211.42     28.04 o 
 -11  -9   2      796.54      715.03     37.13 o 
 -10  -9   2      676.98      722.80     38.28 o 
  -9  -9   2       60.26       48.41     19.36 o 
  -8  -9   2      254.28      281.30     23.79 o 
  -7  -9   2       97.75      144.30     18.56 o 
  -6  -9   2     1709.31     1648.56     45.86 o 
  -5  -9   2      355.18      364.33     23.20 o 
  -4  -9   2     4426.40     4194.60     75.50 o 
  -3  -9   2     3351.24     3272.97     43.33 o 
  -2  -9   2     7888.49     7920.50     81.24 o 
  -1  -9   2     6194.17     6314.57     65.64 o 
   0  -9   2      377.36      377.96     12.90 o 
   1  -9   2     9451.37     9679.33     75.53 o 
   2  -9   2     1666.67     1607.95     21.70 o 
   3  -9   2     7396.59     7140.67     64.48 o 
   4  -9   2     4419.71     4455.70     41.77 o 
   5  -9   2      709.10      727.92     18.50 o 
   6  -9   2      273.04      242.13     13.99 o 
   7  -9   2    12967.71    12839.02    146.83 o 
   8  -9   2      726.06      744.84     26.79 o 
   9  -9   2     5171.48     5072.98     77.65 o 
  10  -9   2      114.77      115.37     17.41 o 
  11  -9   2      502.12      501.94     28.80 o 
  12  -9   2      146.64      164.56     20.93 o 
  13  -9   2      271.81      226.13     23.32 o 
  14  -9   2     2622.26     2552.47     66.19 o 
  15  -9   2      627.45      657.15     36.65 o 
  16  -9   2      385.70      328.05     47.89 o 
 -13  -8   2      282.28      271.26     29.23 o 
 -12  -8   2       32.16       25.36     16.63 o 
 -11  -8   2       36.31       17.73     15.80 o 
 -10  -8   2      630.17      613.76     31.50 o 
  -9  -8   2       10.98      -16.36     21.14 o 
  -8  -8   2     2033.06     1968.57     50.47 o 
  -7  -8   2       52.85       41.54     13.24 o 
  -6  -8   2     2165.84     2133.20     50.14 o 
  -5  -8   2    12132.98    11784.13    151.97 o 
  -4  -8   2     2122.88     2048.95     43.29 o 
  -3  -8   2     1242.31     1311.42     42.05 o 
  -2  -8   2     7057.82     7070.16     77.66 o 
  -1  -8   2    12996.66    12935.65     99.38 o 
   0  -8   2     5049.64     5076.52     47.01 o 
   1  -8   2     7108.23     6990.13     54.64 o 
   2  -8   2    12121.19    12583.74     91.73 o 
   3  -8   2     3151.17     3021.62     31.10 o 
   4  -8   2        9.26        6.09      4.12 o 
   5  -8   2        0.86       -4.24      4.32 o 
   6  -8   2      842.23      860.27     15.59 o 
   7  -8   2        4.41        9.84      8.12 o 
   8  -8   2    10572.35    10680.88    126.03 o 
   9  -8   2      816.99      847.73     32.21 o 
  10  -8   2      493.06      477.15     48.89 o 
  11  -8   2        9.81       12.03     11.70 o 
  12  -8   2     2355.16     2200.79     67.21 o 
  13  -8   2     2870.06     2841.57     66.24 o 
  14  -8   2     4539.46     4655.84     90.29 o 
  15  -8   2      205.77      185.18     23.90 o 
  16  -8   2      188.04      124.81     27.08 o 
 -14  -7   2     1909.33     2049.43     69.43 o 
 -13  -7   2      151.40      123.01     24.53 o 
 -12  -7   2      932.22      998.11     39.36 o 
 -11  -7   2       45.03       57.20     16.37 o 
 -10  -7   2     2900.40     3056.42     59.67 o 
  -9  -7   2      993.81      975.60     32.60 o 
  -8  -7   2     2328.36     2422.95     48.92 o 
  -7  -7   2     2102.58     1991.84     51.56 o 
  -6  -7   2      320.80      324.70     19.90 o 
  -5  -7   2    13323.54    13081.60    136.28 o 
  -4  -7   2     2641.37     2554.14     48.81 o 
  -3  -7   2     6454.66     6100.82     79.51 o 
  -2  -7   2     1209.79     1425.16     20.74 o 
  -1  -7   2      376.24      343.83      9.92 o 
   0  -7   2     1317.71     1277.41     19.13 o 
   1  -7   2    15296.63    14716.25    103.27 o 
   2  -7   2     3570.42     3516.51     35.09 o 
   3  -7   2    10350.41    10834.86     78.52 o 
   4  -7   2     3569.12     3524.82     32.53 o 
   5  -7   2      249.77      292.47     10.16 o 
   6  -7   2     3115.77     2885.10     41.94 o 
   7  -7   2      846.46      947.06     26.40 o 
   8  -7   2    12911.36    13047.90    194.24 o 
   9  -7   2      865.72      793.07     32.40 o 
  10  -7   2      403.49      396.89     27.43 o 
  11  -7   2      305.99      305.28     21.52 o 
  12  -7   2      992.47     1016.98     37.23 o 
  13  -7   2     1541.12     1535.44     58.10 o 
  14  -7   2     2070.99     2091.00     55.31 o 
  15  -7   2       24.41       12.53     15.70 o 
  16  -7   2      184.78      154.83     23.48 o 
 -14  -6   2     3932.61     4148.88    250.08 o 
 -13  -6   2      468.70      429.37     44.30 o 
 -12  -6   2      256.92      252.57     27.03 o 
 -11  -6   2     1188.78     1246.53     38.20 o 
 -10  -6   2     3434.24     3525.75     58.36 o 
  -9  -6   2     1421.58     1305.98     32.30 o 
  -8  -6   2    12073.71    12156.16    128.24 o 
  -7  -6   2       93.28       76.88     10.78 o 
  -6  -6   2     4054.28     3994.03     52.43 o 
  -5  -6   2     2720.58     2657.96     40.67 o 
  -4  -6   2     5639.57     5647.99     63.31 o 
  -3  -6   2      960.52      817.11     19.05 o 
  -2  -6   2     1404.68     1458.90     21.58 o 
  -1  -6   2    14472.92    14139.67     99.20 o 
   0  -6   2       94.92       65.10      6.25 o 
   1  -6   2      324.04      331.60     10.05 o 
   2  -6   2     1390.69     1158.00     24.28 o 
   3  -6   2     8407.84     8263.78     67.61 o 
   4  -6   2     2137.63     2050.19     21.76 o 
   5  -6   2     7083.87     7270.11     67.64 o 
   6  -6   2     1852.37     1734.38     37.68 o 
   7  -6   2     1798.31     1810.67     35.18 o 
   8  -6   2    10948.32    11101.69    160.20 o 
   9  -6   2     1007.50      987.29     30.91 o 
  10  -6   2     4293.82     4115.38     71.08 o 
  11  -6   2     1648.73     1651.95     42.73 o 
  12  -6   2        9.97       15.96     11.53 o 
  13  -6   2      439.67      426.87     25.38 o 
  14  -6   2      995.89     1031.08     38.79 o 
  15  -6   2       47.46       39.12     16.02 o 
  16  -6   2      435.35      445.80     31.16 o 
 -15  -5   2      515.42      622.80     49.02 o 
 -14  -5   2     3774.96     3878.01    142.75 o 
 -13  -5   2     1058.30     1005.56     39.03 o 
 -12  -5   2     3317.73     3237.11     59.12 o 
 -11  -5   2     2530.44     2382.54     45.35 o 
 -10  -5   2       14.31       21.17      9.47 o 
  -9  -5   2      174.73      143.14     12.72 o 
  -8  -5   2     8226.39     8605.28     89.84 o 
  -7  -5   2      239.90      202.02     13.93 o 
  -6  -5   2     5659.01     5618.90    116.96 o 
  -5  -5   2     4869.72     4935.45     63.24 o 
  -4  -5   2     4745.76     4691.00     67.94 o 
  -3  -5   2     6364.63     6560.67     66.01 o 
  -2  -5   2     6218.82     6487.98     54.07 o 
  -1  -5   2    23422.87    23582.21    164.86 o 
   0  -5   2      256.22      251.59      8.64 o 
   1  -5   2    40758.62    42151.78    337.17 o 
   2  -5   2    34693.87    34801.46    263.37 o 
   3  -5   2     4884.26     5219.09     47.37 o 
   4  -5   2      834.97      882.08     15.41 o 
   5  -5   2     4315.82     4230.02     61.93 o 
   6  -5   2    13246.72    13269.53    155.20 o 
   7  -5   2     2608.39     2802.47     37.59 o 
   8  -5   2    10647.72    10625.33    117.64 o 
   9  -5   2      376.06      369.29     18.90 o 
  10  -5   2     1986.18     1898.76     42.76 o 
  11  -5   2      852.13      847.19     29.82 o 
  12  -5   2      322.82      344.09     22.52 o 
  13  -5   2      461.22      451.93     27.86 o 
  14  -5   2       41.26       27.31     13.41 o 
  15  -5   2     1663.56     1871.32     50.43 o 
  16  -5   2       34.10       50.70     17.58 o 
 -15  -4   2      130.58      135.94     43.70 o 
 -14  -4   2     2450.58     2657.84     56.83 o 
 -13  -4   2      949.99      989.21     33.53 o 
 -12  -4   2        1.34       20.23     10.38 o 
 -11  -4   2      467.28      383.62     24.23 o 
 -10  -4   2      142.31      128.18     11.40 o 
  -9  -4   2      231.46      220.34     19.91 o 
  -8  -4   2       29.04       44.61      8.99 o 
  -7  -4   2     3356.76     3313.28     46.63 o 
  -6  -4   2      377.20      358.83     11.94 o 
  -5  -4   2     2547.49     2668.11     30.91 o 
  -4  -4   2     3097.34     3127.61     38.47 o 
  -3  -4   2    24419.33    23383.02    202.44 o 
  -2  -4   2     2500.52     2367.81     25.16 o 
  -1  -4   2    30387.65    31224.02    284.56 o 
   0  -4   2    10878.93    11615.86    109.66 o 
   1  -4   2     8274.03     8830.20     80.10 o 
   2  -4   2    68071.40    68540.43    530.58 o 
   3  -4   2      717.59      788.60     14.99 o 
   4  -4   2      203.09      125.22      9.26 o 
   5  -4   2       19.08       16.43      3.42 o 
   6  -4   2      493.95      518.47     13.19 o 
   7  -4   2      130.45      119.41      7.88 o 
   8  -4   2     5481.39     5760.58     72.51 o 
   9  -4   2     4439.82     4380.23     67.32 o 
  10  -4   2     4160.34     4256.44     67.88 o 
  11  -4   2       14.26       19.63      9.62 o 
  12  -4   2        9.12       13.02     10.34 o 
  13  -4   2      183.62      160.09     16.55 o 
  14  -4   2       21.20       44.85     14.27 o 
  15  -4   2     7955.31     8398.38    124.39 o 
  16  -4   2        2.47       -4.59     14.61 o 
 -15  -3   2       31.55        7.17     19.75 o 
 -14  -3   2      108.12      131.84     15.65 o 
 -13  -3   2      113.35       93.25     13.49 o 
 -12  -3   2     3218.69     3450.14     52.12 o 
 -11  -3   2        7.67        5.09      7.63 o 
 -10  -3   2      394.08      371.48     17.74 o 
  -9  -3   2      391.74      432.55     29.98 o 
  -8  -3   2      412.67      399.08     17.41 o 
  -7  -3   2    17381.63    17490.97    135.41 o 
  -6  -3   2      303.81      271.27      9.60 o 
  -5  -3   2        9.60       11.75      4.03 o 
  -4  -3   2      770.64      637.98     14.87 o 
  -3  -3   2    33488.07    32737.49    269.51 o 
  -2  -3   2     2084.00     2333.57     35.99 o 
  -1  -3   2     8462.56     8357.24     83.19 o 
   0  -3   2    11051.23    11732.10    120.57 o 
   1  -3   2     6782.04     7127.58     69.93 o 
   2  -3   2     5790.00     5998.41     72.13 o 
   3  -3   2       68.26       57.46     11.09 o 
   4  -3   2      233.39      226.72      8.03 o 
   5  -3   2     4872.51     5057.93     54.29 o 
   6  -3   2    11657.39    11467.10    110.81 o 
   7  -3   2     3362.53     3095.10     53.13 o 
   8  -3   2     1830.28     1727.26     29.32 o 
   9  -3   2     3418.36     3380.90     54.43 o 
  10  -3   2    11797.52    11582.24    155.30 o 
  11  -3   2      233.71      201.27     30.82 o 
  12  -3   2      174.98      171.28     22.38 o 
  13  -3   2     1300.91     1281.93     50.20 o 
  14  -3   2      125.65      112.98     16.37 o 
  15  -3   2     4232.08     4410.15    112.00 o 
  16  -3   2     1721.44     1832.70     92.90 o 
 -15  -2   2      152.59      124.83     22.89 o 
 -14  -2   2      142.04      118.41     31.86 o 
 -13  -2   2      367.60      348.67     21.96 o 
 -12  -2   2     3362.44     3678.23     67.83 o 
 -11  -2   2      110.91      147.17     14.03 o 
 -10  -2   2       86.33       78.99     10.14 o 
  -9  -2   2    11700.34    12005.89    100.71 o 
  -8  -2   2       30.73       34.53      6.78 o 
  -7  -2   2     8925.47     8713.93     73.71 o 
  -6  -2   2     3038.55     2931.68     29.12 o 
  -5  -2   2     2666.88     2824.84     30.34 o 
  -4  -2   2    18301.95    17716.68    177.46 o 
  -3  -2   2     7187.05     7066.95    111.72 o 
  -2  -2   2      690.22      858.11     18.94 o 
  -1  -2   2     2187.59     2171.79     24.05 o 
   0  -2   2       31.90       19.84      2.95 o 
   1  -2   2    60870.87    62708.61    524.96 o 
   2  -2   2     7282.70     7807.78     87.71 o 
   3  -2   2       26.52       11.90      3.78 o 
   4  -2   2    13795.61    13628.17    129.81 o 
   5  -2   2     3159.05     3342.80     36.61 o 
   6  -2   2    19189.48    19603.22    167.75 o 
   7  -2   2     1813.98     1899.93     28.88 o 
   8  -2   2      134.29      153.67      6.93 o 
   9  -2   2    22628.52    22760.89    229.06 o 
  10  -2   2      702.73      710.88     22.52 o 
  11  -2   2      352.16      353.68     28.27 o 
  12  -2   2      805.70      825.01     31.58 o 
  13  -2   2     2007.55     2105.91     72.56 o 
  14  -2   2     2205.18     2282.87     60.82 o 
  15  -2   2      934.35     1019.12     45.45 o 
  16  -2   2      293.09      280.36     22.86 o 
 -14  -1   2      747.68      814.77     64.30 o 
 -13  -1   2     5344.66     5546.90    198.95 o 
 -12  -1   2     1316.31     1498.01     74.51 o 
 -11  -1   2        3.96       19.91     11.43 o 
 -10  -1   2        9.37       12.72      5.16 o 
  -9  -1   2    18910.90    18618.58    172.45 o 
  -8  -1   2     1438.58     1412.00     31.14 o 
  -7  -1   2     4707.89     4630.38     53.70 o 
  -6  -1   2     1018.03      846.36     18.36 o 
  -5  -1   2      129.16       83.18      7.07 o 
  -4  -1   2     2847.46     2781.67     30.59 o 
  -3  -1   2      182.89      161.57      9.02 o 
  -2  -1   2    28841.98    29909.07    310.12 o 
  -1  -1   2        1.75       10.78      2.98 o 
   0  -1   2    33417.07    34734.64    519.22 o 
   1  -1   2      242.37      342.10      7.53 o 
   2  -1   2     8485.05     8921.46    125.19 o 
   3  -1   2      130.68      150.46      8.43 o 
   4  -1   2    60319.06    60917.52    541.27 o 
   5  -1   2     9137.71     8821.76     91.20 o 
   6  -1   2     1992.12     1959.58     26.81 o 
   7  -1   2      962.41     1069.61     17.38 o 
   8  -1   2       18.86       23.25      5.59 o 
   9  -1   2    14009.61    14164.16    150.08 o 
  10  -1   2     1343.92     1362.44     30.00 o 
  11  -1   2       69.72       57.76     10.16 o 
  12  -1   2        7.32        6.61      8.50 o 
  13  -1   2      342.27      373.28     20.41 o 
  14  -1   2      279.02      299.27     20.00 o 
  15  -1   2      331.28      339.93     22.04 o 
  16  -1   2      152.06      145.93     18.80 o 
 -14   0   2       29.58       44.99     29.14 o 
 -13   0   2     7774.84     7676.94    193.62 o 
 -12   0   2     1941.64     2150.80     75.17 o 
 -11   0   2       87.83       95.62     14.73 o 
 -10   0   2        0.85        4.14      8.66 o 
  -9   0   2     2564.26     2525.43     44.69 o 
  -8   0   2       38.39       35.58     11.72 o 
  -7   0   2     3617.97     3581.24     50.48 o 
  -6   0   2       47.52       65.97     12.13 o 
  -5   0   2     7652.12     7307.84     73.36 o 
  -4   0   2    19276.54    19291.00    249.31 o 
  -3   0   2      340.05      414.99     13.35 o 
  -2   0   2     2664.99     2974.15     49.34 o 
  -1   0   2      322.47      298.47     14.42 o 
   0   0   2   104138.41    96000.13   2109.37 o 
   1   0   2     2940.35     3003.00     36.43 o 
   2   0   2    27175.84    28367.92    452.29 o 
   3   0   2     1989.93     1995.89     46.81 o 
   4   0   2    11163.26    10969.03    173.05 o 
   5   0   2     8694.70     9095.21    121.83 o 
   6   0   2     1154.90     1047.64     19.39 o 
   7   0   2     2833.32     3043.64     33.88 o 
   8   0   2       44.05       40.64      7.07 o 
   9   0   2      364.15      407.98     14.87 o 
  10   0   2     5878.81     5963.43     81.68 o 
  11   0   2        2.51       11.85      7.93 o 
  12   0   2     1077.01     1139.75     31.73 o 
  13   0   2     2174.62     2297.21     48.65 o 
  14   0   2      663.31      769.71     31.29 o 
  15   0   2       45.68       62.77     15.06 o 
  16   0   2     2182.77     2454.70     92.51 o 
 -14   1   2      183.00      213.69     40.27 o 
 -13   1   2     2360.83     2465.23     92.90 o 
 -12   1   2     4419.40     4767.65    109.65 o 
 -11   1   2       13.31       26.19     13.17 o 
 -10   1   2     2756.96     2795.41     54.76 o 
  -9   1   2     9617.01     9181.94    114.29 o 
  -8   1   2     3960.79     3992.08     56.15 o 
  -7   1   2        6.40       34.33      6.97 o 
  -6   1   2     5927.56     5714.44     68.10 o 
  -5   1   2    15099.13    15096.95    145.55 o 
  -4   1   2    10640.90    10359.23    130.57 o 
  -3   1   2     4719.98     4816.28     63.90 o 
  -2   1   2    24923.76    25315.85    333.29 o 
  -1   1   2        4.26      -10.11      5.05 o 
   0   1   2     9420.08    10132.35    130.99 o 
   1   1   2     3667.08     3825.13     39.24 o 
   2   1   2    13189.29    13483.47    188.33 o 
   3   1   2    57470.55    58904.42    917.09 o 
   4   1   2      788.17      833.95     18.59 o 
   5   1   2      135.11      207.60      7.92 o 
   6   1   2     2103.48     1990.20     22.32 o 
   7   1   2     1185.41     1194.45     22.38 o 
   8   1   2     1478.96     1441.23     27.04 o 
   9   1   2     3770.81     3795.22     44.75 o 
  10   1   2     3227.67     3175.60     61.20 o 
  11   1   2     4932.74     5005.67     76.36 o 
  12   1   2       10.85       23.07     10.81 o 
  13   1   2       60.95       59.42     18.08 o 
  14   1   2     1017.40     1072.97     37.26 o 
  15   1   2      106.82       71.74     17.20 o 
 -14   2   2      912.32      890.31     52.60 o 
 -13   2   2     1209.47     1269.02     47.39 o 
 -12   2   2      984.72     1084.66     50.67 o 
 -11   2   2     4240.74     4138.02     67.84 o 
 -10   2   2      610.63      585.42     29.28 o 
  -9   2   2      265.14      286.95     10.47 o 
  -8   2   2      913.27      924.63     16.13 o 
  -7   2   2     3234.69     3110.23     32.28 o 
  -6   2   2    29157.20    28909.06    232.57 o 
  -5   2   2     1408.84     1372.15     25.32 o 
  -4   2   2     2675.42     2680.08     39.57 o 
  -3   2   2    13297.92    14283.82    166.33 o 
  -2   2   2    10578.54    10838.90    108.93 o 
  -1   2   2     6778.96     7197.86     84.87 o 
   0   2   2     5006.30     5205.18     57.71 o 
   1   2   2     5930.39     6690.08     66.46 o 
   2   2   2    20758.51    21081.13    246.67 o 
   3   2   2    12217.55    12208.94    131.47 o 
   4   2   2     3542.43     3645.11     35.46 o 
   5   2   2     6391.41     6176.31     55.08 o 
   6   2   2      109.40      110.46     11.35 o 
   7   2   2     5925.61     5997.72     55.96 o 
   8   2   2      505.21      487.74     13.98 o 
   9   2   2      125.57      111.51      9.81 o 
  10   2   2     1783.50     1721.00     38.59 o 
  11   2   2     7100.68     7394.19    104.99 o 
  12   2   2      735.32      806.47     29.78 o 
  13   2   2       47.16       31.76     13.38 o 
  14   2   2      104.54      122.86     19.14 o 
  15   2   2        3.69        5.11     15.04 o 
 -17   3   2      106.32      106.98     23.86 o 
 -16   3   2      314.49      303.04     29.27 o 
 -15   3   2     1705.40     1874.92     42.07 o 
 -14   3   2       42.08       34.86     10.27 o 
 -13   3   2      443.79      460.49     19.50 o 
 -12   3   2      286.69      321.22     40.94 o 
 -11   3   2    14489.63    14549.39    180.39 o 
 -10   3   2     1375.46     1401.96     31.69 o 
  -9   3   2      776.42      832.01     20.98 o 
  -8   3   2     5660.01     5804.07     54.57 o 
  -7   3   2     1434.66     1285.10     18.37 o 
  -6   3   2    19014.34    18683.55    146.47 o 
  -5   3   2     7196.66     7377.18     79.27 o 
  -4   3   2      623.54      572.79     15.55 o 
  -3   3   2     1857.33     1805.28     29.82 o 
  -2   3   2     1517.30     1633.04     24.31 o 
  -1   3   2    15112.43    15598.96    214.47 o 
   0   3   2     1638.65     1816.30     28.74 o 
   1   3   2     3957.44     4123.31     58.87 o 
   2   3   2    16982.84    16763.97    142.07 o 
   3   3   2     6777.13     6508.95     76.14 o 
   4   3   2     1349.26     1129.00     17.64 o 
   5   3   2    21817.36    22491.70    168.72 o 
   6   3   2     4546.33     4416.71     44.92 o 
   7   3   2    18582.47    18534.90    143.55 o 
   8   3   2      505.59      508.81     17.04 o 
   9   3   2        9.31        3.31      7.60 o 
  10   3   2     5102.01     5062.13     67.57 o 
  11   3   2     5645.28     5847.49     91.51 o 
  12   3   2      311.35      342.34     22.10 o 
  13   3   2        0.09        8.05     13.13 o 
  14   3   2       70.43       39.46     15.99 o 
  15   3   2       31.88        3.56     19.28 o 
 -17   4   2     1562.12     1604.36     68.79 o 
 -16   4   2      262.80      289.08     19.68 o 
 -15   4   2     3339.39     3491.78     67.51 o 
 -14   4   2      870.61      867.58     30.86 o 
 -13   4   2      291.24      277.57     54.55 o 
 -12   4   2     3493.98     3646.09     94.10 o 
 -11   4   2     5052.83     5287.06    100.10 o 
 -10   4   2       10.09        6.10      6.26 o 
  -9   4   2       65.00       63.15      7.15 o 
  -8   4   2     3765.37     3979.82     41.17 o 
  -7   4   2       21.34       34.30      4.75 o 
  -6   4   2      255.44      229.90      8.94 o 
  -5   4   2     7334.42     6750.69     71.54 o 
  -4   4   2     5994.91     6524.27     72.92 o 
  -3   4   2    16190.59    16708.85    139.34 o 
  -2   4   2     3256.37     3346.37     35.47 o 
  -1   4   2      129.81      141.93     12.60 o 
   0   4   2    14434.37    15297.60    122.81 o 
   1   4   2    35333.91    35856.75    270.24 o 
   2   4   2    15467.16    15639.52    111.25 o 
   3   4   2     8947.59     8615.77     83.86 o 
   4   4   2      887.01      807.33     19.12 o 
   5   4   2    11431.48    11430.44     99.13 o 
   6   4   2     4127.55     4300.41     49.12 o 
   7   4   2    10907.48    10689.15     98.56 o 
   8   4   2      269.08      279.08     13.94 o 
   9   4   2      474.13      463.35     25.03 o 
  10   4   2     4573.35     4329.96     68.20 o 
  11   4   2      810.85      915.55     33.54 o 
  12   4   2      802.80      736.54     32.14 o 
  13   4   2       52.30       68.88     16.52 o 
  14   4   2      103.87       75.94     20.32 o 
 -17   5   2     3563.80     3753.64     86.48 o 
 -16   5   2        8.62       -6.45     14.05 o 
 -15   5   2      185.28      162.28     25.41 o 
 -14   5   2      154.17      157.87     17.55 o 
 -13   5   2      121.55      142.00     15.72 o 
 -12   5   2     6803.81     6915.10    129.43 o 
 -11   5   2      936.08      930.73     26.64 o 
 -10   5   2     2489.83     2394.50     48.55 o 
  -9   5   2       75.15       53.26      8.38 o 
  -8   5   2       57.23       61.54      7.73 o 
  -7   5   2     3262.70     3306.54     35.99 o 
  -6   5   2     3949.37     4079.04     53.70 o 
  -5   5   2    16139.67    16234.74    139.08 o 
  -4   5   2     7882.54     7712.02     59.34 o 
  -3   5   2      295.48      352.09     10.80 o 
  -2   5   2      600.49      592.41     12.54 o 
  -1   5   2    12009.93    12547.61     96.89 o 
   0   5   2      134.42      110.34      7.09 o 
   1   5   2    35871.34    34551.48    252.71 o 
   2   5   2     2663.65     2372.12     33.80 o 
   3   5   2      293.49      269.33     10.80 o 
   4   5   2     1710.70     1707.25     31.47 o 
   5   5   2     4621.03     4457.37     59.10 o 
   6   5   2     6768.41     6641.76     80.19 o 
   7   5   2      435.86      416.55     19.25 o 
   8   5   2     3297.91     3201.84     55.27 o 
   9   5   2      416.91      371.85     20.52 o 
  10   5   2      237.25      191.09     17.82 o 
  11   5   2       21.44       26.07     18.19 o 
  12   5   2     1673.91     1712.06     49.10 o 
  13   5   2      410.45      389.03     27.72 o 
  14   5   2      309.79      279.93     65.19 o 
 -17   6   2     2244.81     2438.12     58.66 o 
 -16   6   2      318.27      317.25     28.69 o 
 -15   6   2        4.12      -11.04     13.24 o 
 -14   6   2       60.28       34.54     14.90 o 
 -13   6   2        0.77      -14.11     11.30 o 
 -12   6   2      872.83      868.68     32.15 o 
 -11   6   2      762.14      740.11     25.45 o 
 -10   6   2     6022.17     6010.91    103.01 o 
  -9   6   2      542.31      631.64     23.69 o 
  -8   6   2     7368.46     7356.34     76.15 o 
  -7   6   2      116.09       80.64      7.10 o 
  -6   6   2      589.64      636.70     16.25 o 
  -5   6   2     5758.10     5768.19     45.68 o 
  -4   6   2    14773.40    14748.88    101.28 o 
  -3   6   2    22438.70    23458.25    162.25 o 
  -2   6   2      321.20      271.27      9.40 o 
  -1   6   2        3.52       40.60      4.43 o 
   0   6   2     6332.49     6149.95     52.49 o 
   1   6   2    35133.54    36059.79    243.44 o 
   2   6   2      338.07      348.47     13.91 o 
   3   6   2      882.47      783.17     20.89 o 
   4   6   2      906.14      990.72     27.14 o 
   5   6   2       36.69       56.96     10.21 o 
   6   6   2     1740.16     1534.36     35.79 o 
   7   6   2      563.57      567.16     23.90 o 
   8   6   2     3224.25     3210.29     57.81 o 
   9   6   2     3009.71     2983.66     57.58 o 
  10   6   2     4015.76     4269.38     73.77 o 
  11   6   2     1211.37     1319.61     40.38 o 
  12   6   2      944.93      875.20     93.37 o 
  13   6   2      551.74      569.60     66.21 o 
  14   6   2      874.11      893.28     48.75 o 
 -17   7   2      366.60      396.27     61.40 o 
 -16   7   2       35.01       47.75     18.00 o 
 -15   7   2      100.93       74.81     18.88 o 
 -14   7   2      697.80      707.21     38.57 o 
 -13   7   2      989.45     1002.07     62.90 o 
 -12   7   2     2104.07     2239.55     52.40 o 
 -11   7   2     1355.99     1377.66     38.10 o 
 -10   7   2     2987.98     3188.96     55.10 o 
  -9   7   2     3310.02     3246.46     50.35 o 
  -8   7   2    11163.37    10876.07    113.47 o 
  -7   7   2    14570.02    14153.95    121.71 o 
  -6   7   2      469.20      457.99     14.44 o 
  -5   7   2    13207.36    13172.29     89.55 o 
  -4   7   2    12867.37    12524.78     94.82 o 
  -3   7   2       72.79      111.47      6.43 o 
  -2   7   2        0.59        7.15      4.17 o 
  -1   7   2     1590.17     1575.51     21.75 o 
   0   7   2      696.72      727.70     15.13 o 
   1   7   2      993.88     1251.88     19.80 o 
   2   7   2     6072.55     6199.23     61.61 o 
   3   7   2      958.03      942.17     26.07 o 
   4   7   2     4574.92     4476.71     68.08 o 
   5   7   2      865.52      759.93     28.83 o 
   6   7   2    22867.28    22069.25    254.67 o 
   7   7   2       13.62       31.52     12.94 o 
   8   7   2     4412.61     4373.08     79.26 o 
   9   7   2     3847.38     3780.76     74.70 o 
  10   7   2     1441.01     1461.03     49.22 o 
  11   7   2     1105.27     1157.53     43.31 o 
  12   7   2     4501.09     4544.62    100.97 o 
  13   7   2       64.09       61.50     23.44 o 
 -17   8   2       98.54       97.47     21.14 o 
 -16   8   2     3677.50     3983.39     91.04 o 
 -15   8   2      145.41      138.47     26.86 o 
 -14   8   2     1259.85     1307.07     49.00 o 
 -13   8   2     1576.54     1556.34     75.76 o 
 -12   8   2     2172.99     2088.49     52.90 o 
 -11   8   2      123.03      142.35     15.80 o 
 -10   8   2     2689.64     2622.85     51.04 o 
  -9   8   2      317.93      349.64     26.85 o 
  -8   8   2      351.82      411.48     17.96 o 
  -7   8   2     1543.64     1623.84     33.06 o 
  -6   8   2     2721.20     2746.53     28.43 o 
  -5   8   2    11727.98    11739.40     91.64 o 
  -4   8   2      371.54      369.29     10.02 o 
  -3   8   2    20384.30    19651.24    135.50 o 
  -2   8   2     1608.00     1665.76     23.35 o 
  -1   8   2      124.69      156.89      9.22 o 
   0   8   2      641.27      694.06     16.37 o 
   1   8   2     3548.48     3539.95     37.07 o 
   2   8   2    12879.73    12746.15    111.91 o 
   3   8   2     4717.57     4534.09     47.71 o 
   4   8   2      120.88      142.20     16.15 o 
   5   8   2      142.00      179.38     18.15 o 
   6   8   2     5671.78     5269.39    121.18 o 
   7   8   2     2463.38     2444.98     71.02 o 
   8   8   2     2960.72     3002.55     67.95 o 
   9   8   2      115.45      124.00     19.61 o 
  10   8   2      590.67      587.08     33.26 o 
  11   8   2     2630.65     2613.96     67.09 o 
  12   8   2     1302.76     1347.44     61.08 o 
 -16   9   2     2528.35     2563.63    108.07 o 
 -15   9   2     1115.62     1098.24     49.12 o 
 -14   9   2     2137.48     2270.09     82.66 o 
 -13   9   2      725.42      694.67     38.37 o 
 -12   9   2      301.53      237.76     22.71 o 
 -11   9   2      525.64      576.12     27.03 o 
 -10   9   2     4718.39     4862.62     79.76 o 
  -9   9   2      267.79      210.74     17.14 o 
  -8   9   2      427.36      465.80     19.79 o 
  -7   9   2     1483.76     1359.25     31.52 o 
  -6   9   2       27.15        8.89      6.59 o 
  -5   9   2     3205.07     3213.21     32.82 o 
  -4   9   2      213.62      258.78     11.58 o 
  -3   9   2    15933.12    15790.92    114.33 o 
  -2   9   2     4852.01     4795.93     43.29 o 
  -1   9   2     2132.62     2056.50     25.91 o 
   0   9   2     8546.17     8543.04     77.07 o 
   1   9   2        8.01       -5.05      6.02 o 
   2   9   2     9894.47     9739.50     99.06 o 
   3   9   2    11518.27    11163.25    114.81 o 
   4   9   2      511.35      487.01     26.22 o 
   5   9   2      454.74      446.41     53.29 o 
   6   9   2      926.51      871.78     35.68 o 
   7   9   2      175.09      185.03     21.59 o 
   8   9   2     1490.40     1583.04     50.08 o 
   9   9   2      374.29      378.71     28.71 o 
  10   9   2      850.61      733.72     38.10 o 
  11   9   2      150.23      162.65     26.70 o 
  12   9   2      365.65      297.17     36.34 o 
 -16  10   2      834.25      895.57     47.82 o 
 -15  10   2      320.60      371.26     33.98 o 
 -14  10   2     1487.64     1517.53     57.22 o 
 -13  10   2      641.91      557.04     36.73 o 
 -12  10   2      551.55      497.64     30.83 o 
 -11  10   2     1502.46     1532.71     42.91 o 
 -10  10   2      172.06      154.49     17.57 o 
  -9  10   2     5077.15     5054.04     79.71 o 
  -8  10   2      496.82      552.16     22.66 o 
  -7  10   2      766.97      830.01     19.02 o 
  -6  10   2     2105.46     2033.39     34.65 o 
  -5  10   2     2730.22     2575.01     35.35 o 
  -4  10   2    12247.14    12348.77     90.27 o 
  -3  10   2     7727.68     7732.54     81.30 o 
  -2  10   2      688.13      627.76     17.49 o 
  -1  10   2     5099.22     5108.95     54.86 o 
   0  10   2    10596.52    10279.82     85.91 o 
   1  10   2       24.19       38.55      7.77 o 
   2  10   2     3733.74     3774.88     55.19 o 
   3  10   2     5990.69     5858.79    102.96 o 
   4  10   2       46.25       60.86     17.94 o 
   5  10   2     1345.22     1314.26     44.33 o 
   6  10   2     1641.99     1611.64     87.41 o 
   7  10   2        1.77      -10.92     13.82 o 
   8  10   2      147.93      145.62     42.00 o 
   9  10   2     1310.07     1381.27     50.44 o 
  10  10   2      793.96      731.98     43.55 o 
  11  10   2      196.06      122.25     26.42 o 
 -16  11   2      916.32      901.00     55.77 o 
 -15  11   2        5.14       21.86     21.03 o 
 -14  11   2      281.21      211.68     28.99 o 
 -13  11   2     2647.51     2601.60     86.92 o 
 -12  11   2     1376.85     1369.01     58.30 o 
 -11  11   2      417.35      401.58     25.97 o 
 -10  11   2      927.45     1019.79     36.37 o 
  -9  11   2    10321.99    10343.21    133.57 o 
  -8  11   2       58.44       52.52     11.57 o 
  -7  11   2     3227.81     3297.27     54.10 o 
  -6  11   2      200.01      230.91     16.10 o 
  -5  11   2     3029.33     3061.59     36.81 o 
  -4  11   2     5954.01     6058.37     60.56 o 
  -3  11   2    10393.14    10639.39     99.25 o 
  -2  11   2      138.44       97.15     11.97 o 
  -1  11   2      256.45      235.36     12.86 o 
   0  11   2        0.36       -1.50      6.71 o 
   1  11   2      394.92      389.78     18.20 o 
   2  11   2     1141.83     1148.70     29.95 o 
   3  11   2      200.34      163.26     17.89 o 
   4  11   2     3738.40     3628.49     86.98 o 
   5  11   2       22.29       35.60     15.92 o 
   6  11   2       46.10       71.73     27.91 o 
   7  11   2      627.67      677.67     37.46 o 
   8  11   2     2037.36     1989.58     61.59 o 
   9  11   2     3246.76     3257.00     80.82 o 
  10  11   2      706.78      617.89     57.51 o 
  11  11   2      141.84      120.86     28.30 o 
 -16  12   2      178.55      176.39     34.90 o 
 -15  12   2      620.94      644.21     45.39 o 
 -14  12   2      700.99      760.32     62.82 o 
 -13  12   2     2025.43     2051.35     89.25 o 
 -12  12   2     2531.01     2561.11     89.15 o 
 -11  12   2      195.49      161.12     25.64 o 
 -10  12   2        0.03        0.63     12.53 o 
  -9  12   2     3215.74     3273.61     65.93 o 
  -8  12   2       50.43       39.80     11.51 o 
  -7  12   2     2636.73     2732.80     56.11 o 
  -6  12   2     1366.37     1328.09     28.68 o 
  -5  12   2      266.83      280.40     13.84 o 
  -4  12   2       54.32       64.08      8.71 o 
  -3  12   2     7977.06     7910.68     90.35 o 
  -2  12   2     1000.97      923.01     26.25 o 
  -1  12   2     1418.26     1453.65     30.23 o 
   0  12   2     1964.99     2075.74     35.16 o 
   1  12   2      933.71      965.71     29.55 o 
   2  12   2      139.56      124.95     14.10 o 
   3  12   2       91.14       69.21     15.65 o 
   4  12   2     6755.56     6746.99    116.94 o 
   5  12   2       38.65       29.98     16.57 o 
   6  12   2      767.83      840.59     41.38 o 
   7  12   2     2246.25     2331.19     67.66 o 
   8  12   2     1088.64     1031.47     48.63 o 
   9  12   2      501.62      518.36     62.35 o 
  10  12   2      798.57      789.91     50.60 o 
 -15  13   2     1532.50     1611.01     69.44 o 
 -14  13   2      810.17      832.14     51.49 o 
 -13  13   2     1200.48     1256.33     60.28 o 
 -12  13   2     1160.88     1170.91     55.78 o 
 -11  13   2      813.60      766.10     42.42 o 
 -10  13   2     3151.52     3082.92     66.97 o 
  -9  13   2     1129.06     1090.59     42.58 o 
  -8  13   2      189.28      196.71     15.77 o 
  -7  13   2      651.37      657.75     20.96 o 
  -6  13   2     1218.05     1176.58     31.78 o 
  -5  13   2      200.57      171.76     13.92 o 
  -4  13   2      760.99      778.41     26.72 o 
  -3  13   2       70.50       79.90     13.62 o 
  -2  13   2     2056.99     2011.30     38.70 o 
  -1  13   2     2317.15     2258.87     40.86 o 
   0  13   2      558.49      513.76     20.30 o 
   1  13   2      407.27      400.99     21.55 o 
   2  13   2     2827.84     2759.93     53.56 o 
   3  13   2     8172.05     8053.06    116.56 o 
   4  13   2     2292.69     2199.34     80.75 o 
   5  13   2      282.53      293.19     38.26 o 
   6  13   2      629.47      696.45     40.90 o 
   7  13   2     3098.63     3123.58     82.03 o 
   8  13   2        5.47       22.46     21.59 o 
   9  13   2      146.00      145.20     50.55 o 
 -15  14   2     2128.28     2172.71     72.48 o 
 -14  14   2       64.84       23.84     23.36 o 
 -13  14   2        4.40       18.09     22.66 o 
 -12  14   2       78.54       42.52     19.75 o 
 -11  14   2       88.57       62.98     23.15 o 
 -10  14   2     2161.38     2177.86     57.74 o 
  -9  14   2     3764.07     3713.08     68.63 o 
  -8  14   2     1220.18     1228.79     33.57 o 
  -7  14   2     1683.04     1711.06     36.17 o 
  -6  14   2     2031.16     2091.78     62.52 o 
  -5  14   2     1167.32     1147.53     31.87 o 
  -4  14   2      118.45      110.23     15.00 o 
  -3  14   2      782.08      775.95     26.11 o 
  -2  14   2    12443.67    12406.42    127.57 o 
  -1  14   2       21.43       25.46     12.75 o 
   0  14   2       26.54       24.40     13.37 o 
   1  14   2      194.08      158.55     17.52 o 
   2  14   2     2271.45     2149.44     48.15 o 
   3  14   2     5227.30     5063.25     98.35 o 
   4  14   2     1091.87     1068.73     48.58 o 
   5  14   2      326.30      315.41     32.14 o 
   6  14   2      499.22      444.15     36.95 o 
   7  14   2      251.80      206.83     32.94 o 
   8  14   2       93.61       86.53     27.42 o 
 -14  15   2      412.28      444.80     45.38 o 
 -13  15   2       13.80       -8.42     21.89 o 
 -12  15   2       57.96       12.35     19.58 o 
 -11  15   2     1249.21     1268.05     52.60 o 
 -10  15   2       34.98       10.07     16.47 o 
  -9  15   2      754.85      751.06     32.74 o 
  -8  15   2     1344.65     1347.25     32.79 o 
  -7  15   2     4480.36     4616.69     80.95 o 
  -6  15   2     4459.32     4686.09     81.32 o 
  -5  15   2     1092.76     1193.09     34.05 o 
  -4  15   2      208.43      167.28     16.37 o 
  -3  15   2      831.83      923.85     29.89 o 
  -2  15   2     6780.85     6633.50     83.36 o 
  -1  15   2     1254.03     1138.40     33.69 o 
   0  15   2     1806.04     1721.75     92.63 o 
   1  15   2       22.43       -1.23     16.55 o 
   2  15   2      333.70      367.02     21.37 o 
   3  15   2        3.48       20.95     17.10 o 
   4  15   2      682.85      710.45     43.06 o 
   5  15   2      303.23      294.08     37.72 o 
   6  15   2     1357.74     1346.69     64.54 o 
   7  15   2      417.69      353.68     40.29 o 
 -13  16   2       89.15       68.03     25.58 o 
 -12  16   2      328.00      363.03     33.13 o 
 -11  16   2     4225.51     4263.17     89.63 o 
 -10  16   2       19.40       36.22     16.88 o 
  -9  16   2      825.60      736.75     34.43 o 
  -8  16   2     3537.02     3499.90     87.64 o 
  -7  16   2      615.79      542.61     30.52 o 
  -6  16   2      558.33      455.78     28.62 o 
  -5  16   2     1821.08     1815.18     40.02 o 
  -4  16   2     1447.47     1471.93     37.36 o 
  -3  16   2     5149.53     5330.10     74.81 o 
  -2  16   2      651.61      657.53     28.89 o 
  -1  16   2     1088.65     1100.18     40.83 o 
   0  16   2       47.55       35.27     19.16 o 
   1  16   2        6.50       16.10     17.92 o 
   2  16   2      155.94      180.30     32.54 o 
   3  16   2       55.91       57.42     26.88 o 
   4  16   2      754.89      740.73     50.49 o 
   5  16   2     1266.41     1301.21     64.62 o 
   6  16   2      211.48      144.67     33.50 o 
 -12  17   2     1873.29     2006.23     72.36 o 
 -11  17   2     1102.15     1009.21     59.85 o 
 -10  17   2       39.05       38.08     29.10 o 
  -9  17   2      474.87      455.66     57.71 o 
  -8  17   2     2524.36     2480.83    110.63 o 
  -7  17   2        2.02       21.84     22.33 o 
  -6  17   2      283.05      343.66     24.93 o 
  -5  17   2      291.00      260.79     25.69 o 
  -4  17   2       55.40       43.93     15.05 o 
  -3  17   2      140.15      122.23     18.69 o 
  -2  17   2        2.59      -11.56     13.47 o 
  -1  17   2      169.14      161.37     22.68 o 
   0  17   2     2256.94     2330.43     65.26 o 
   1  17   2      587.18      589.79     34.42 o 
   2  17   2        8.64        9.95     29.47 o 
   3  17   2      140.58      191.07     41.18 o 
   4  17   2       25.13       37.99     53.53 o 
 -11  18   2      242.04      195.96     62.82 o 
 -10  18   2        5.67       19.25     42.00 o 
  -9  18   2      350.44      274.02     45.87 o 
  -8  18   2      298.37      275.52     46.81 o 
  -7  18   2      581.45      655.56     52.03 o 
  -6  18   2        2.12      -17.36     15.36 o 
  -5  18   2       46.92       45.70     19.32 o 
  -4  18   2     1757.12     1774.76     57.05 o 
  -3  18   2      167.09      177.59     20.56 o 
  -2  18   2        7.95       16.58     17.88 o 
  -1  18   2     1703.50     1724.50     93.35 o 
   0  18   2     4361.49     4394.88    137.50 o 
   1  18   2      866.66      918.10    102.12 o 
   2  18   2      309.91      305.00     58.00 o 
   3  18   2      751.86      850.92     68.26 o 
 -10  19   2        1.86       -8.18     38.33 o 
  -9  19   2      766.10      809.30     65.78 o 
  -8  19   2      202.32      212.45     43.14 o 
  -7  19   2     1228.46     1316.08     77.66 o 
  -6  19   2      832.73      771.79     60.89 o 
  -5  19   2       42.31       42.35     53.19 o 
  -4  19   2     1952.74     2090.08     67.38 o 
  -3  19   2      103.26      118.10     35.55 o 
  -2  19   2        8.96        6.77     28.80 o 
  -1  19   2     2114.76     2273.84    127.73 o 
   0  19   2      805.65      863.26     99.46 o 
   1  19   2      318.02      267.18     46.06 o 
  -6  20   2     2444.22     2387.72    126.87 o 
  -5  20   2      579.19      544.18     54.01 o 
  -4  20   2      259.26      318.01     80.65 o 
  -3  20   2       50.01       87.08     34.25 o 
   1 -20   3       26.27       58.71     35.31 o 
   2 -20   3      497.26      564.77     55.02 o 
   3 -20   3      307.25      300.71     62.23 o 
   4 -20   3     1956.67     2123.32     83.32 o 
   5 -20   3      788.88      985.75     84.11 o 
   6 -20   3        7.23      -70.22     35.11 o 
   7 -20   3      549.61      541.47     71.98 o 
  -2 -19   3      311.93      406.17     53.43 o 
  -1 -19   3      368.10      332.24     49.71 o 
   0 -19   3     1646.03     1554.86     83.59 o 
   1 -19   3      177.48      130.69     37.21 o 
   2 -19   3        4.96       20.58     29.15 o 
   3 -19   3     1840.96     1819.03    143.97 o 
   4 -19   3     2079.74     2305.97     79.70 o 
   5 -19   3      562.34      432.06     61.24 o 
   6 -19   3        6.48       48.77     44.77 o 
   7 -19   3     2378.54     2445.65    130.74 o 
   8 -19   3      260.17      274.04     45.45 o 
   9 -19   3      429.93      315.83     48.35 o 
  -4 -18   3       60.22       27.46     44.06 o 
  -3 -18   3      408.08      358.44     50.01 o 
  -2 -18   3      926.25      966.96    142.75 o 
  -1 -18   3      260.48      245.38     52.10 o 
   0 -18   3        4.52      -13.64     25.80 o 
   1 -18   3       85.55       55.41     20.22 o 
   2 -18   3      935.75     1027.84     42.29 o 
   3 -18   3     4098.08     4136.87     71.57 o 
   4 -18   3       97.49       64.81     18.07 o 
   5 -18   3       41.68        6.18     19.55 o 
   6 -18   3      249.77      228.37     28.19 o 
   7 -18   3     1953.81     2026.06     70.92 o 
   8 -18   3      809.46      801.10     43.89 o 
   9 -18   3       82.27       58.20     32.04 o 
  10 -18   3      550.80      529.82     71.93 o 
  11 -18   3      141.45       95.53     48.84 o 
  -5 -17   3       48.95       26.29     27.14 o 
  -4 -17   3        7.34       19.90     20.65 o 
  -3 -17   3     2515.47     2431.62    101.31 o 
  -2 -17   3     6417.80     6521.90    147.90 o 
  -1 -17   3     1367.47     1349.27     48.96 o 
   0 -17   3       74.15       58.15     20.63 o 
   1 -17   3      732.82      697.92     52.16 o 
   2 -17   3      102.85       94.50     17.65 o 
   3 -17   3     1572.27     1499.87     60.64 o 
   4 -17   3      219.75      257.41     22.14 o 
   5 -17   3      223.70      164.75     20.46 o 
   6 -17   3     1060.46      956.65     45.61 o 
   7 -17   3       25.77       30.71     27.34 o 
   8 -17   3      237.35      213.68     23.91 o 
   9 -17   3     1002.34      908.71     54.98 o 
  10 -17   3     1682.75     1913.66     76.84 o 
  11 -17   3     2089.64     2138.81     83.21 o 
  12 -17   3      446.36      435.74     46.62 o 
  -6 -16   3     1470.74     1420.95     67.48 o 
  -5 -16   3      173.49      167.19     36.99 o 
  -4 -16   3      112.79      114.40     25.69 o 
  -3 -16   3     4724.35     4686.32    104.37 o 
  -2 -16   3     1630.99     1592.97     68.18 o 
  -1 -16   3      916.14      944.20     40.55 o 
   0 -16   3      546.21      523.53     45.56 o 
   1 -16   3      739.71      705.70     33.48 o 
   2 -16   3     1302.08     1281.54     57.44 o 
   3 -16   3        5.02       15.91     14.17 o 
   4 -16   3     1354.85     1438.03     40.99 o 
   5 -16   3      554.97      536.87     27.54 o 
   6 -16   3      158.07      124.62     22.01 o 
   7 -16   3     1988.98     1923.57     89.51 o 
   8 -16   3     1996.52     2033.21     54.94 o 
   9 -16   3      246.78      283.58     25.36 o 
  10 -16   3     5008.53     5280.72     98.50 o 
  11 -16   3     1747.98     1752.82     65.46 o 
  12 -16   3      105.71       88.53     59.54 o 
  13 -16   3       18.19        8.56     23.82 o 
  -8 -15   3     2821.71     2934.28     94.16 o 
  -7 -15   3      399.27      485.54     44.14 o 
  -6 -15   3      680.79      636.34     58.30 o 
  -5 -15   3       98.21       95.59     23.62 o 
  -4 -15   3       29.12       46.18     21.01 o 
  -3 -15   3     4472.12     4561.58     85.54 o 
  -2 -15   3        2.03       -1.20     11.38 o 
  -1 -15   3     2304.74     2222.49     58.73 o 
   0 -15   3      275.54      232.81     21.96 o 
   1 -15   3     1431.93     1467.81     37.56 o 
   2 -15   3      590.32      555.30     25.90 o 
   3 -15   3      185.17      138.53     21.80 o 
   4 -15   3     2426.90     2498.99     50.52 o 
   5 -15   3     1575.21     1606.92     38.92 o 
   6 -15   3     1977.44     1986.96     50.36 o 
   7 -15   3     1223.75     1159.78     93.84 o 
   8 -15   3      500.27      482.10     22.61 o 
   9 -15   3     1011.78     1012.74     37.70 o 
  10 -15   3     5088.80     5332.14    110.61 o 
  11 -15   3      293.40      342.53     34.41 o 
  12 -15   3       57.92       40.26     28.55 o 
  13 -15   3      148.01       78.84     34.31 o 
  14 -15   3      303.44      203.48     35.50 o 
  -9 -14   3      546.49      460.40     42.73 o 
  -8 -14   3      806.15      818.99     65.38 o 
  -7 -14   3      530.56      481.65     37.57 o 
  -6 -14   3      251.50      224.70     29.28 o 
  -5 -14   3      689.46      565.17     47.28 o 
  -4 -14   3      558.19      558.37     36.49 o 
  -3 -14   3        1.57        1.75     14.33 o 
  -2 -14   3      128.16      113.00     15.35 o 
  -1 -14   3     4822.43     4795.78     72.75 o 
   0 -14   3     1054.23     1092.61     37.02 o 
   1 -14   3     6748.37     6705.24     87.64 o 
   2 -14   3     2477.42     2441.49     48.11 o 
   3 -14   3       91.14       47.78     13.58 o 
   4 -14   3     1057.92     1142.62     33.50 o 
   5 -14   3     6203.51     6099.51     75.40 o 
   6 -14   3     2460.85     2547.54     61.83 o 
   7 -14   3      504.47      498.71     24.03 o 
   8 -14   3      125.43      111.22     12.87 o 
   9 -14   3        0.99      -18.67     12.13 o 
  10 -14   3     1560.87     1569.72     56.53 o 
  11 -14   3        1.20        1.17     17.45 o 
  12 -14   3      487.51      442.71     36.46 o 
  13 -14   3       72.63       53.37     22.48 o 
  14 -14   3       12.87       28.21     29.12 o 
 -10 -13   3       21.50       22.85     30.88 o 
  -9 -13   3      328.47      275.80     35.57 o 
  -8 -13   3        6.51       29.52     19.94 o 
  -7 -13   3      415.12      357.41     32.21 o 
  -6 -13   3      239.07      196.36     26.42 o 
  -5 -13   3     1896.50     1802.91     57.50 o 
  -4 -13   3     3544.62     3489.60    112.23 o 
  -3 -13   3     2875.43     2880.81     60.80 o 
  -2 -13   3     1961.27     1916.99     61.43 o 
  -1 -13   3     2530.52     2548.35     48.55 o 
   0 -13   3       43.78       13.32     10.19 o 
   1 -13   3     5749.21     5720.39     76.96 o 
   2 -13   3     1648.77     1725.14     66.61 o 
   3 -13   3     1210.97     1147.08     33.11 o 
   4 -13   3     2781.38     2820.89     45.88 o 
   5 -13   3     4824.44     4762.70     52.76 o 
   6 -13   3      418.23      417.76     21.61 o 
   7 -13   3       71.79       54.04     14.39 o 
   8 -13   3      836.54      859.09     41.17 o 
   9 -13   3     1143.36     1133.16     40.20 o 
  10 -13   3      149.22      132.82     40.17 o 
  11 -13   3     2540.72     2603.34     71.34 o 
  12 -13   3      866.47      801.93     43.18 o 
  13 -13   3      302.41      314.69     32.31 o 
  14 -13   3      563.63      539.88     43.62 o 
  15 -13   3     3344.46     3517.46    101.16 o 
 -10 -12   3      406.55      412.25     37.91 o 
  -9 -12   3        5.59        1.75     24.53 o 
  -8 -12   3      955.52      848.36     42.56 o 
  -7 -12   3     5618.43     5493.27    105.46 o 
  -6 -12   3     1306.66     1263.31     48.07 o 
  -5 -12   3     5397.27     4987.47     95.95 o 
  -4 -12   3       65.80       64.05     17.51 o 
  -3 -12   3      965.83      958.21     33.46 o 
  -2 -12   3     4348.44     4170.85     61.68 o 
  -1 -12   3    10307.45    10051.45    113.99 o 
   0 -12   3     2523.70     2259.83     42.88 o 
   1 -12   3      583.10      592.04     19.95 o 
   2 -12   3        6.33        5.38      9.92 o 
   3 -12   3      398.23      354.65     17.11 o 
   4 -12   3     5686.65     5821.08     58.71 o 
   5 -12   3        4.25       -9.28      6.59 o 
   6 -12   3     8304.96     8507.20    101.30 o 
   7 -12   3       20.72       41.82     10.79 o 
   8 -12   3      136.15      133.92     15.71 o 
   9 -12   3      260.91      224.85     33.89 o 
  10 -12   3      824.92      934.50     56.31 o 
  11 -12   3     2474.80     2500.29     67.53 o 
  12 -12   3     5917.67     6059.10    114.53 o 
  13 -12   3       70.13       62.45     21.15 o 
  14 -12   3       27.91        2.24     17.77 o 
  15 -12   3     1014.26      945.14     52.96 o 
 -11 -11   3      539.77      520.19     40.03 o 
 -10 -11   3     2054.73     2099.38     63.41 o 
  -9 -11   3      237.15      286.62     58.88 o 
  -8 -11   3      212.10      231.13     37.29 o 
  -7 -11   3     1465.48     1338.90     47.48 o 
  -6 -11   3     1276.75     1217.31     45.85 o 
  -5 -11   3     4066.06     3845.95     78.76 o 
  -4 -11   3       14.47       40.82     14.53 o 
  -3 -11   3      209.45      193.42     13.30 o 
  -2 -11   3     3064.30     3166.66     50.32 o 
  -1 -11   3     7776.92     7436.26     78.66 o 
   0 -11   3      439.79      444.90     17.56 o 
   1 -11   3     1859.10     2003.31     31.90 o 
   2 -11   3     1358.85     1338.94     25.99 o 
   3 -11   3     7524.93     7445.80     67.77 o 
   4 -11   3     1709.12     1788.57     27.71 o 
   5 -11   3     2893.28     2840.28     37.05 o 
   6 -11   3     9280.38     9284.92    105.34 o 
   7 -11   3       16.29       26.43      8.97 o 
   8 -11   3     7684.64     7698.90    107.03 o 
   9 -11   3     2120.58     2208.56     58.64 o 
  10 -11   3      175.55      180.17     22.29 o 
  11 -11   3     1492.12     1352.14     47.93 o 
  12 -11   3     5152.80     5301.76    117.95 o 
  13 -11   3       75.80       62.70     20.09 o 
  14 -11   3      676.99      612.02     46.02 o 
  15 -11   3      219.56      238.66     31.41 o 
 -12 -10   3      425.29      453.66     37.19 o 
 -11 -10   3      636.03      653.39     53.19 o 
 -10 -10   3     4378.45     4215.69     88.97 o 
  -9 -10   3      179.92      184.63     22.81 o 
  -8 -10   3     1710.83     1784.63     53.20 o 
  -7 -10   3     1340.58     1271.87     43.56 o 
  -6 -10   3      607.14      619.59     36.41 o 
  -5 -10   3     2406.64     2254.03     67.29 o 
  -4 -10   3      757.33      722.03     31.69 o 
  -3 -10   3      816.26      728.22     26.59 o 
  -2 -10   3     2034.02     2007.02     35.36 o 
  -1 -10   3       55.39       34.32      7.21 o 
   0 -10   3    11363.58    11283.22    102.48 o 
   1 -10   3     4144.97     4240.43     43.92 o 
   2 -10   3      667.60      721.89     14.08 o 
   3 -10   3    12006.04    12025.61     85.66 o 
   4 -10   3     2801.91     2797.01     36.08 o 
   5 -10   3     8987.91     8769.27     77.44 o 
   6 -10   3     5625.17     5718.86     71.93 o 
   7 -10   3     1139.20     1099.90     22.89 o 
   8 -10   3     4485.44     4309.18     71.15 o 
   9 -10   3      338.79      266.64     24.88 o 
  10 -10   3      148.91      150.78     29.44 o 
  11 -10   3     1994.65     1850.00     54.00 o 
  12 -10   3      143.04      153.77     21.85 o 
  13 -10   3        4.01       26.40     16.34 o 
  14 -10   3        0.50       14.49     16.65 o 
  15 -10   3      101.63      109.54     24.79 o 
  16 -10   3       33.12       49.61     22.09 o 
 -13  -9   3      812.57      837.24     45.18 o 
 -12  -9   3       30.11       26.70     19.89 o 
 -11  -9   3     1996.72     2027.97     67.19 o 
 -10  -9   3     1301.87     1290.35     45.73 o 
  -9  -9   3     1641.84     1454.87     46.72 o 
  -8  -9   3      502.99      516.58     47.08 o 
  -7  -9   3     1667.47     1612.42     49.54 o 
  -6  -9   3      740.07      729.54     31.76 o 
  -5  -9   3     3368.64     3444.64     67.56 o 
  -4  -9   3    10988.40    10339.49    139.66 o 
  -3  -9   3     3451.85     3414.29     44.45 o 
  -2  -9   3       92.32       63.27      8.88 o 
  -1  -9   3      730.07      712.92     18.14 o 
   0  -9   3    25015.13    25383.79    175.15 o 
   1  -9   3      392.80      436.63     15.91 o 
   2  -9   3    15537.66    15748.72    111.46 o 
   3  -9   3      132.91      185.12      9.84 o 
   4  -9   3     2767.40     2836.07     29.19 o 
   5  -9   3     2142.68     2180.10     32.24 o 
   6  -9   3    19834.20    19794.96    193.22 o 
   7  -9   3      246.77      217.12     19.58 o 
   8  -9   3      420.03      398.52     21.06 o 
   9  -9   3      188.14      177.96     22.00 o 
  10  -9   3       38.58       34.83     13.15 o 
  11  -9   3      438.60      429.92     29.37 o 
  12  -9   3      267.26      253.90     23.77 o 
  13  -9   3     1565.14     1527.96     92.48 o 
  14  -9   3      270.54      281.12     26.89 o 
  15  -9   3       94.52      113.56     29.37 o 
  16  -9   3      249.37      251.91     30.51 o 
 -13  -8   3      194.91      200.01     29.64 o 
 -12  -8   3        5.33        4.78     15.27 o 
 -11  -8   3     2869.83     2846.99     66.25 o 
 -10  -8   3      389.21      318.88     25.04 o 
  -9  -8   3     1301.05     1209.72     37.57 o 
  -8  -8   3       29.45       46.89     12.97 o 
  -7  -8   3     1381.62     1232.64     42.56 o 
  -6  -8   3      726.53      708.54     27.09 o 
  -5  -8   3     7987.41     7695.04    100.02 o 
  -4  -8   3     2772.94     2806.25     47.58 o 
  -3  -8   3     9680.21     9761.86    105.61 o 
  -2  -8   3     6176.76     6089.77     80.31 o 
  -1  -8   3     3726.50     3553.55     36.08 o 
   0  -8   3    10455.86    10629.35     77.18 o 
   1  -8   3      771.82      685.01     13.61 o 
   2  -8   3     8482.56     8535.58     64.30 o 
   3  -8   3     6081.45     6290.02     52.18 o 
   4  -8   3       15.49       27.78      4.13 o 
   5  -8   3       25.67       36.20      6.83 o 
   6  -8   3    10458.35    10337.44     88.61 o 
   7  -8   3      526.53      529.74     21.34 o 
   8  -8   3     2533.24     2602.14     70.80 o 
   9  -8   3     2001.78     1950.85     48.70 o 
  10  -8   3        0.49       16.36     11.46 o 
  11  -8   3     1261.72     1201.36     49.27 o 
  12  -8   3      667.44      638.35     34.30 o 
  13  -8   3     4269.55     4351.75     85.50 o 
  14  -8   3        7.87      -11.71     14.12 o 
  15  -8   3     1453.30     1420.52     58.55 o 
  16  -8   3     1641.94     1672.51     90.00 o 
 -14  -7   3      463.60      468.67     36.38 o 
 -13  -7   3      108.02      120.78     19.91 o 
 -12  -7   3      844.02      807.03     35.63 o 
 -11  -7   3        1.25       13.14     12.86 o 
 -10  -7   3     1383.99     1377.20     36.62 o 
  -9  -7   3     4472.06     4285.22     65.12 o 
  -8  -7   3       63.77       48.15     11.13 o 
  -7  -7   3     3086.05     3131.55     50.82 o 
  -6  -7   3     8013.92     7809.74     91.21 o 
  -5  -7   3     1534.74     1561.54     31.14 o 
  -4  -7   3     1078.47     1120.04     27.25 o 
  -3  -7   3     7869.43     7944.06     81.96 o 
  -2  -7   3    16049.22    16066.83    111.49 o 
  -1  -7   3     5822.84     5481.46     46.95 o 
   0  -7   3     8339.49     8560.16     66.18 o 
   1  -7   3     5589.14     6042.06     50.07 o 
   2  -7   3     2745.49     2912.30     28.08 o 
   3  -7   3      392.01      433.02      9.48 o 
   4  -7   3     1005.79      997.13     14.36 o 
   5  -7   3     1217.52     1264.66     20.36 o 
   6  -7   3       31.72       50.08     10.19 o 
   7  -7   3     7499.20     7641.02    121.16 o 
   8  -7   3     2972.56     3019.93     51.47 o 
   9  -7   3        8.47       13.70     10.76 o 
  10  -7   3      425.63      370.22     22.53 o 
  11  -7   3     2861.45     2904.19     61.96 o 
  12  -7   3     7001.53     7082.17    175.09 o 
  13  -7   3     3014.70     2966.15     80.44 o 
  14  -7   3      373.51      366.94     49.20 o 
  15  -7   3      428.04      430.70     29.91 o 
  16  -7   3      823.83      727.72     76.06 o 
 -14  -6   3       45.79       32.27     20.59 o 
 -13  -6   3        1.51        6.21     14.80 o 
 -12  -6   3        5.78        3.18     12.37 o 
 -11  -6   3     4538.59     4544.29     68.63 o 
 -10  -6   3     3666.44     3808.53     59.53 o 
  -9  -6   3     6924.95     6776.79     84.56 o 
  -8  -6   3     1399.74     1468.51     32.70 o 
  -7  -6   3      127.88      165.36     15.44 o 
  -6  -6   3     4581.68     4532.37     63.98 o 
  -5  -6   3     1594.48     1669.92     34.15 o 
  -4  -6   3     2015.05     1998.14     37.05 o 
  -3  -6   3      275.68      169.35     11.24 o 
  -2  -6   3      222.96      328.38     10.48 o 
  -1  -6   3     1982.10     1803.57     20.18 o 
   0  -6   3      132.33       94.27      9.23 o 
   1  -6   3     3962.90     4072.72     35.74 o 
   2  -6   3    25855.17    25646.53    169.86 o 
   3  -6   3    14418.07    14573.66    100.25 o 
   4  -6   3     3073.63     3045.96     31.54 o 
   5  -6   3      100.70      126.97      6.89 o 
   6  -6   3      122.52      132.43     15.47 o 
   7  -6   3    24034.17    24149.47    268.79 o 
   8  -6   3      211.65      195.42     15.85 o 
   9  -6   3      745.01      851.34     31.52 o 
  10  -6   3      163.59      163.81     34.00 o 
  11  -6   3     1022.67      976.06     33.67 o 
  12  -6   3     3118.91     3035.97     69.86 o 
  13  -6   3     3229.78     3260.93    100.12 o 
  14  -6   3        9.07      -14.86     13.01 o 
  15  -6   3      586.25      652.30     33.47 o 
  16  -6   3       13.92       37.10     18.59 o 
 -15  -5   3     3267.55     3670.96     86.71 o 
 -14  -5   3       56.93       67.92     17.21 o 
 -13  -5   3     1031.44     1075.82     34.13 o 
 -12  -5   3      431.80      520.17     30.32 o 
 -11  -5   3     1244.58     1238.41     31.55 o 
 -10  -5   3     1150.83     1175.65     29.29 o 
  -9  -5   3     5976.60     5795.33     78.44 o 
  -8  -5   3       47.12       18.41     10.13 o 
  -7  -5   3     5620.59     5245.72     70.14 o 
  -6  -5   3     1582.87     1594.20     32.90 o 
  -5  -5   3     4637.40     4498.44     59.49 o 
  -4  -5   3      178.51      119.82     10.13 o 
  -3  -5   3     2537.77     2531.11     35.17 o 
  -2  -5   3    21135.28    20445.03    138.36 o 
  -1  -5   3      252.55      251.98      9.93 o 
   0  -5   3     1700.64     1613.28     20.18 o 
   1  -5   3        4.04        3.10      3.06 o 
   2  -5   3    18961.51    19277.24    143.43 o 
   3  -5   3    29669.76    30358.59    204.84 o 
   4  -5   3     2840.15     2600.52     30.67 o 
   5  -5   3     2280.86     2023.17     42.94 o 
   6  -5   3    10309.10     9914.34    122.45 o 
   7  -5   3     7238.99     7309.20     86.13 o 
   8  -5   3     4439.55     4374.56     69.29 o 
   9  -5   3     3997.70     4087.74     67.71 o 
  10  -5   3       12.27       24.93     14.01 o 
  11  -5   3      725.60      744.82     28.61 o 
  12  -5   3       21.89       26.29     11.96 o 
  13  -5   3      983.16      981.46     35.66 o 
  14  -5   3      256.20      271.06     31.29 o 
  15  -5   3      651.60      652.48     39.34 o 
  16  -5   3     1238.40     1402.88     55.40 o 
 -15  -4   3     3379.41     3548.42    113.36 o 
 -14  -4   3     1527.73     1615.41     44.63 o 
 -13  -4   3     1031.04     1139.09     34.69 o 
 -12  -4   3      997.33     1095.19     29.10 o 
 -11  -4   3     1208.94     1186.24     27.21 o 
 -10  -4   3       68.26       66.57     11.98 o 
  -9  -4   3     2177.95     2197.90     41.34 o 
  -8  -4   3     1662.74     1712.21     32.85 o 
  -7  -4   3     3247.39     3112.00     44.73 o 
  -6  -4   3     3306.30     3387.84     38.24 o 
  -5  -4   3     3069.65     3257.43     37.24 o 
  -4  -4   3     5725.55     5772.92     59.33 o 
  -3  -4   3     5083.67     4841.37     54.55 o 
  -2  -4   3    25771.97    26110.42    190.86 o 
  -1  -4   3      670.41      796.00     14.25 o 
   0  -4   3    22213.89    22765.60    204.20 o 
   1  -4   3    27207.04    28125.18    191.61 o 
   2  -4   3     1093.61     1219.88     16.70 o 
   3  -4   3    10092.86    10182.48    143.24 o 
   4  -4   3     5133.73     5137.76     77.08 o 
   5  -4   3     3880.43     3779.49     57.11 o 
   6  -4   3     6048.84     5777.73     63.03 o 
   7  -4   3      247.55      275.33     12.05 o 
   8  -4   3     1425.81     1471.22     33.78 o 
   9  -4   3      372.86      340.31     31.00 o 
  10  -4   3       28.29       16.38      9.28 o 
  11  -4   3     2107.14     2183.56     50.35 o 
  12  -4   3      123.50      130.87     15.19 o 
  13  -4   3       61.15       76.43     14.62 o 
  14  -4   3     3806.48     4015.95     97.12 o 
  15  -4   3      112.19       96.38     28.74 o 
  16  -4   3      569.58      575.71     34.77 o 
 -15  -3   3     1851.11     2036.76     75.43 o 
 -14  -3   3     2016.47     2172.38     45.03 o 
 -13  -3   3        4.80      -10.81      9.40 o 
 -12  -3   3       81.50       96.24     11.18 o 
 -11  -3   3      522.21      497.59     21.26 o 
 -10  -3   3      529.99      566.34     21.16 o 
  -9  -3   3       46.02       53.07      9.54 o 
  -8  -3   3    15036.29    15420.41    125.55 o 
  -7  -3   3        2.22        2.63      5.11 o 
  -6  -3   3     4062.37     4046.95     38.69 o 
  -5  -3   3     3529.37     3541.51     35.96 o 
  -4  -3   3    21056.04    20681.66    179.49 o 
  -3  -3   3    17471.97    16888.63    157.86 o 
  -2  -3   3     2387.74     2386.94     33.54 o 
  -1  -3   3     4932.37     4886.20     49.55 o 
   0  -3   3     1716.29     1662.01     22.84 o 
   1  -3   3    18713.53    19213.36    176.12 o 
   2  -3   3        5.59       21.93      3.89 o 
   3  -3   3     3979.28     3991.72     46.31 o 
   4  -3   3     3269.82     3782.95     44.93 o 
   5  -3   3      988.24     1007.00     18.84 o 
   6  -3   3        1.94        0.02      4.21 o 
   7  -3   3      244.35      234.70     13.69 o 
   8  -3   3       97.44      167.91     11.02 o 
   9  -3   3     7543.32     7501.13     99.73 o 
  10  -3   3     4316.04     4190.95     67.23 o 
  11  -3   3       99.51      119.80     13.20 o 
  12  -3   3      314.46      333.58     22.70 o 
  13  -3   3       21.02       34.46     12.55 o 
  14  -3   3     7456.07     7756.14    115.42 o 
  15  -3   3       19.72       18.08     25.11 o 
  16  -3   3      291.15      320.06     26.55 o 
 -15  -2   3       34.76       59.55     18.89 o 
 -14  -2   3     1206.60     1391.02     81.63 o 
 -13  -2   3     3837.94     3721.60    126.74 o 
 -12  -2   3     1805.54     1754.24     43.06 o 
 -11  -2   3      208.13      188.68     15.82 o 
 -10  -2   3       26.81       43.83      9.04 o 
  -9  -2   3      140.32      110.64      7.73 o 
  -8  -2   3    21706.98    22403.81    168.85 o 
  -7  -2   3     1241.20     1327.11     20.11 o 
  -6  -2   3      360.80      275.25      8.66 o 
  -5  -2   3     3599.40     3498.69     31.72 o 
  -4  -2   3     1276.75     1138.42     15.98 o 
  -3  -2   3      125.72      103.90      5.88 o 
  -2  -2   3     3684.30     3762.80     83.47 o 
  -1  -2   3      569.92      564.61     13.28 o 
   0  -2   3     2845.21     2826.71     34.10 o 
   1  -2   3     2111.66     2196.19     28.08 o 
   2  -2   3     2528.67     2509.18     24.12 o 
   3  -2   3      184.39      214.87      7.96 o 
   4  -2   3      494.17      535.71     12.43 o 
   5  -2   3    16660.60    16231.83    139.93 o 
   6  -2   3     3342.85     3459.46     39.80 o 
   7  -2   3      156.25      201.32      7.64 o 
   8  -2   3     9593.99     9799.92     98.60 o 
   9  -2   3     1211.43     1288.87     35.15 o 
  10  -2   3     5605.10     5746.30     88.62 o 
  11  -2   3        0.30       20.64      9.65 o 
  12  -2   3      755.91      731.25     27.21 o 
  13  -2   3       36.89       51.75     13.36 o 
  14  -2   3     2013.07     2051.81     49.42 o 
  15  -2   3     1418.64     1529.30     80.55 o 
  16  -2   3      185.14      201.43     36.96 o 
 -14  -1   3     2311.00     2265.84    100.19 o 
 -13  -1   3     1687.74     1782.03     89.30 o 
 -12  -1   3     2032.88     2057.93     63.98 o 
 -11  -1   3       14.83       19.88      9.68 o 
 -10  -1   3     3109.38     3296.64     51.28 o 
  -9  -1   3      122.63      114.23     12.70 o 
  -8  -1   3     9722.20    10328.37    113.52 o 
  -7  -1   3     6185.54     6172.23     69.76 o 
  -6  -1   3      261.90      223.60     11.08 o 
  -5  -1   3    10662.28    10426.50     93.15 o 
  -4  -1   3     1186.88     1214.38     20.26 o 
  -3  -1   3     6038.98     6313.45    116.99 o 
  -2  -1   3    14263.95    14334.84    255.80 o 
  -1  -1   3    14212.99    14897.89    147.35 o 
   0  -1   3     2481.83     2798.47     39.58 o 
   1  -1   3     4295.78     4651.72     50.38 o 
   2  -1   3    55578.25    57247.08    503.76 o 
   3  -1   3    29667.15    31143.72    303.62 o 
   4  -1   3     3638.83     3667.56     47.77 o 
   5  -1   3    22835.74    23984.56    201.65 o 
   6  -1   3      729.81      751.06     15.17 o 
   7  -1   3       87.79       85.57      5.59 o 
   8  -1   3    30725.38    30461.93    260.26 o 
   9  -1   3       61.30       88.77      9.60 o 
  10  -1   3     1257.96     1264.65     41.34 o 
  11  -1   3     2260.91     2363.81     46.44 o 
  12  -1   3       81.78       85.79     12.57 o 
  13  -1   3     1611.56     1675.47     42.19 o 
  14  -1   3      152.87      133.43     30.09 o 
  15  -1   3     1753.28     1894.86     66.81 o 
  16  -1   3       14.51        4.95     15.51 o 
 -14   0   3    10005.06    10589.10    246.10 o 
 -13   0   3      623.16      559.85     53.76 o 
 -12   0   3       92.63       45.22     20.79 o 
 -11   0   3      103.25      132.56     14.82 o 
 -10   0   3     5438.96     5350.55     74.86 o 
  -9   0   3     2762.50     2660.84     46.26 o 
  -8   0   3      258.43      260.22     14.43 o 
  -7   0   3     8429.95     8420.86     88.41 o 
  -6   0   3     1327.93     1198.96     25.47 o 
  -5   0   3     2214.78     2133.71     32.85 o 
  -4   0   3      850.14      930.16     18.37 o 
  -3   0   3      745.17      699.94     16.20 o 
  -2   0   3        1.84        5.71      2.89 o 
  -1   0   3    94681.94    91855.50   1191.62 o 
   0   0   3     1467.57     1561.64     22.92 o 
   1   0   3     6849.17     7212.58     82.71 o 
   2   0   3     1685.62     1608.80     40.89 o 
   3   0   3    20313.79    20686.37    227.16 o 
   4   0   3    21828.50    21182.68    469.48 o 
   5   0   3      266.70      231.82      8.98 o 
   6   0   3       40.96       65.89      6.32 o 
   7   0   3        8.97       27.23      4.62 o 
   8   0   3     8843.09     8982.48     86.15 o 
   9   0   3      619.29      659.95     24.08 o 
  10   0   3       71.76       72.79     12.88 o 
  11   0   3      968.28      934.51     26.98 o 
  12   0   3     4052.73     4144.38     72.72 o 
  13   0   3      950.52     1028.82     33.75 o 
  14   0   3       41.44       20.99     21.43 o 
  15   0   3      793.76      868.92     38.42 o 
 -13   1   3     1801.56     1907.31     68.69 o 
 -12   1   3     1309.87     1439.64     57.09 o 
 -11   1   3     1361.31     1274.46     37.16 o 
 -10   1   3     3867.11     3976.64     66.59 o 
  -9   1   3       11.36       21.80      9.19 o 
  -8   1   3     3467.23     3283.74     49.59 o 
  -7   1   3     2913.27     2905.64     44.15 o 
  -6   1   3    12330.82    11877.37    121.42 o 
  -5   1   3     1844.67     1559.89     24.11 o 
  -4   1   3      238.52      220.24      7.49 o 
  -3   1   3       68.87       68.68      8.37 o 
  -2   1   3     3306.83     3600.58     55.78 o 
  -1   1   3    74398.88    73209.23    728.64 o 
   0   1   3        7.02       13.80      2.26 o 
   1   1   3    13301.26    14530.90    145.82 o 
   2   1   3    11935.19    12118.12    173.05 o 
   3   1   3     4779.53     5693.12     67.21 o 
   4   1   3    12415.15    12472.62    155.59 o 
   5   1   3     5642.32     5565.28     52.52 o 
   6   1   3     2459.14     2430.01     29.00 o 
   7   1   3     1246.80     1270.72     22.29 o 
   8   1   3      799.45      837.12     28.52 o 
   9   1   3     3204.40     3361.67     48.74 o 
  10   1   3      583.81      541.39     20.60 o 
  11   1   3      361.21      401.84     20.93 o 
  12   1   3     4515.60     4423.76     75.13 o 
  13   1   3       42.09       44.80     13.53 o 
  14   1   3      180.91      170.84     18.40 o 
  15   1   3     1067.93     1150.55     86.65 o 
 -14   2   3        3.03      -11.09     24.32 o 
 -13   2   3     1669.87     1768.82     68.67 o 
 -12   2   3     1015.87     1139.12     34.54 o 
 -11   2   3      617.84      611.95     22.51 o 
 -10   2   3     5789.73     6062.37     64.07 o 
  -9   2   3     1160.44     1215.69     19.86 o 
  -8   2   3       64.10       49.11      6.53 o 
  -7   2   3    10322.50    10388.02     83.93 o 
  -6   2   3     4527.29     4273.61     39.61 o 
  -5   2   3    13265.20    13138.17    114.43 o 
  -4   2   3        7.08       -7.29      7.19 o 
  -3   2   3     5468.86     5739.13     74.54 o 
  -2   2   3     2439.05     2811.93     28.98 o 
  -1   2   3     2824.95     2811.49     35.04 o 
   0   2   3     5426.11     5786.49     64.49 o 
   1   2   3     4022.60     4113.15     66.38 o 
   2   2   3     4437.92     4186.94     41.41 o 
   3   2   3     3218.30     3182.60     36.18 o 
   4   2   3     1672.73     1507.37     20.28 o 
   5   2   3     5421.22     5203.57     61.17 o 
   6   2   3    10845.72    11402.32     98.43 o 
   7   2   3     2605.09     2640.10     32.39 o 
   8   2   3     3351.38     3434.85     44.87 o 
   9   2   3     3849.51     4017.79     52.08 o 
  10   2   3     1185.05     1131.20     32.20 o 
  11   2   3     1094.23     1029.94     41.12 o 
  12   2   3      886.11      929.92     33.09 o 
  13   2   3      668.70      619.07     29.52 o 
  14   2   3        8.15       11.07     13.84 o 
  15   2   3     3629.52     4157.10    156.98 o 
 -16   3   3      964.92      973.86     46.31 o 
 -15   3   3      285.29      260.83     21.68 o 
 -14   3   3      610.88      651.81     23.53 o 
 -13   3   3     4307.85     4474.65     83.64 o 
 -12   3   3     3252.94     3349.16     70.44 o 
 -11   3   3     2459.80     2508.69    122.25 o 
 -10   3   3     4051.71     4166.40     82.08 o 
  -9   3   3     4196.37     4246.31     54.65 o 
  -8   3   3     1116.88     1136.10     18.74 o 
  -7   3   3    42462.25    43055.72    306.67 o 
  -6   3   3     2358.59     2633.65     27.64 o 
  -5   3   3     1420.65     1748.33     23.07 o 
  -4   3   3     4803.63     5137.77     61.45 o 
  -3   3   3     2149.77     2032.46     23.04 o 
  -2   3   3      876.49      873.82     14.62 o 
  -1   3   3       35.66       37.91      5.47 o 
   0   3   3    18347.87    19300.47    193.34 o 
   1   3   3      832.33      957.57     15.47 o 
   2   3   3      165.25      249.20      9.53 o 
   3   3   3        8.23       15.66      5.50 o 
   4   3   3    22716.60    23095.65    182.59 o 
   5   3   3       69.98       71.52      7.28 o 
   6   3   3    19345.34    20146.28    152.74 o 
   7   3   3      322.15      328.26     12.21 o 
   8   3   3       54.45       57.86      9.50 o 
   9   3   3     2409.69     2491.53     46.17 o 
  10   3   3     7871.92     7320.10    113.49 o 
  11   3   3     3377.12     3317.91     64.71 o 
  12   3   3        4.34       37.97     13.93 o 
  13   3   3      290.05      311.20     25.74 o 
  14   3   3        2.06        4.92     16.66 o 
  15   3   3     1723.24     1953.38     65.31 o 
 -17   4   3        1.63       -9.97     21.00 o 
 -16   4   3     2948.63     2894.31     73.45 o 
 -15   4   3       25.04       16.98     11.69 o 
 -14   4   3      191.27      177.28     16.45 o 
 -13   4   3      826.32      730.39     29.72 o 
 -12   4   3     6165.49     6325.05     89.09 o 
 -11   4   3     4043.45     4145.68     71.50 o 
 -10   4   3      572.17      552.33     29.34 o 
  -9   4   3      736.38      763.68     24.97 o 
  -8   4   3     1506.10     1518.89     21.91 o 
  -7   4   3     5757.72     5707.30     57.13 o 
  -6   4   3       28.40       24.32      5.04 o 
  -5   4   3    12016.05    12634.31    111.23 o 
  -4   4   3      250.43      336.68     10.10 o 
  -3   4   3     6064.32     6742.61     66.08 o 
  -2   4   3      655.21      611.06     12.59 o 
  -1   4   3     1445.25     1466.72     19.50 o 
   0   4   3     6164.82     6222.66     52.34 o 
   1   4   3     3753.73     3677.77     37.52 o 
   2   4   3    10871.67    10816.50     81.08 o 
   3   4   3     8839.48     9333.26    112.29 o 
   4   4   3    10256.37     9990.07    104.45 o 
   5   4   3       24.44       25.91      8.52 o 
   6   4   3    23179.96    22515.61    211.97 o 
   7   4   3     1518.78     1503.80     31.79 o 
   8   4   3      548.88      495.01     35.26 o 
   9   4   3     3621.95     3720.06     61.25 o 
  10   4   3     1761.67     1598.37     43.47 o 
  11   4   3        1.30       12.42     12.53 o 
  12   4   3       23.59       31.44     14.13 o 
  13   4   3      942.99     1152.38     50.36 o 
  14   4   3     1011.06     1048.74     48.11 o 
 -17   5   3      152.70      160.96     30.48 o 
 -16   5   3     2719.61     2875.76     59.74 o 
 -15   5   3       42.11       -0.10     13.54 o 
 -14   5   3       55.57       28.16     13.08 o 
 -13   5   3     1559.67     1616.40     43.62 o 
 -12   5   3     1305.09     1357.43     36.11 o 
 -11   5   3       97.77       93.52     11.01 o 
 -10   5   3        6.79        2.29      6.12 o 
  -9   5   3       36.85       30.54      6.42 o 
  -8   5   3     5938.71     5939.78     59.94 o 
  -7   5   3      260.16      274.10      9.51 o 
  -6   5   3     8351.31     8230.29     74.73 o 
  -5   5   3     5761.08     5633.51     54.51 o 
  -4   5   3     2335.89     2493.74     26.40 o 
  -3   5   3     6483.31     6329.09     50.31 o 
  -2   5   3    15567.36    15578.97    111.63 o 
  -1   5   3     8117.39     8531.37     66.15 o 
   0   5   3     7649.43     7257.61     62.08 o 
   1   5   3    27331.57    27762.31    189.22 o 
   2   5   3     1786.82     1636.93     22.03 o 
   3   5   3     1103.40     1028.23     21.29 o 
   4   5   3     7265.67     7288.03     83.17 o 
   5   5   3     3762.85     3660.71     52.63 o 
   6   5   3     2636.54     2708.14     44.81 o 
   7   5   3      269.68      238.22     20.97 o 
   8   5   3      967.09      936.92     29.51 o 
   9   5   3     2752.60     2724.82     53.02 o 
  10   5   3       71.88       54.53     23.38 o 
  11   5   3     2479.48     2574.61     60.23 o 
  12   5   3     1052.41     1135.21     55.60 o 
  13   5   3      884.66     1023.02     48.85 o 
  14   5   3      807.38      887.58     47.77 o 
 -17   6   3      141.25      139.86     39.70 o 
 -16   6   3      227.35      236.67     24.63 o 
 -15   6   3        4.24       20.63     14.73 o 
 -14   6   3       17.39       21.72     14.24 o 
 -13   6   3     1635.73     1574.72     65.33 o 
 -12   6   3      344.81      313.15     21.11 o 
 -11   6   3     7801.29     8005.65    110.29 o 
 -10   6   3     1274.97     1226.90     54.48 o 
  -9   6   3     1673.10     1789.96     35.87 o 
  -8   6   3     4099.10     3962.01     50.37 o 
  -7   6   3       23.89       21.60      5.45 o 
  -6   6   3    17797.84    17520.90    153.12 o 
  -5   6   3    10606.88    10145.32     76.73 o 
  -4   6   3     8446.57     8505.28     66.41 o 
  -3   6   3     3544.30     3576.58     32.78 o 
  -2   6   3     5652.60     5677.08     46.66 o 
  -1   6   3      577.40      627.56     11.98 o 
   0   6   3    26249.73    25503.53    187.94 o 
   1   6   3      209.39      137.52      7.14 o 
   2   6   3     4455.93     4497.24     43.70 o 
   3   6   3      471.52      533.32     17.11 o 
   4   6   3     3701.72     3425.65     55.23 o 
   5   6   3     2062.51     1883.12     37.23 o 
   6   6   3      259.08      196.66     15.62 o 
   7   6   3     4054.20     3875.29     89.27 o 
   8   6   3      989.72      862.87     30.26 o 
   9   6   3      603.77      566.36     26.76 o 
  10   6   3       76.44       78.72     15.34 o 
  11   6   3     1502.56     1580.50     49.03 o 
  12   6   3        9.88       25.43     15.73 o 
  13   6   3     2000.37     2258.49     75.32 o 
 -17   7   3      578.51      581.68     32.65 o 
 -16   7   3       55.15       59.04     17.86 o 
 -15   7   3     1408.35     1401.28     82.98 o 
 -14   7   3     1798.59     1850.95     54.64 o 
 -13   7   3        2.06       24.35     13.92 o 
 -12   7   3      199.96      184.02     18.24 o 
 -11   7   3     3839.30     3907.83     69.87 o 
 -10   7   3        1.89       -0.32      6.97 o 
  -9   7   3     6838.83     6880.98     99.72 o 
  -8   7   3      383.05      394.15     20.79 o 
  -7   7   3      991.34     1045.08     22.46 o 
  -6   7   3    10209.44    10236.52     99.09 o 
  -5   7   3    30307.95    30640.06    191.31 o 
  -4   7   3     8298.26     8028.20     58.73 o 
  -3   7   3       46.48       52.77      5.88 o 
  -2   7   3     2689.52     2756.33     29.20 o 
  -1   7   3     5622.76     6150.32     48.68 o 
   0   7   3     7449.47     7518.54     67.68 o 
   1   7   3     1257.52     1345.99     21.74 o 
   2   7   3     2814.75     2651.64     35.01 o 
   3   7   3      409.07      391.93     12.43 o 
   4   7   3      452.60      445.89     22.52 o 
   5   7   3     4113.53     4245.77     75.36 o 
   6   7   3      521.81      453.02     24.49 o 
   7   7   3     8722.07     8509.44    146.70 o 
   8   7   3     2654.65     2578.07     58.83 o 
   9   7   3     4710.25     4586.81     94.22 o 
  10   7   3      631.36      555.90     31.35 o 
  11   7   3      332.90      287.36     28.45 o 
  12   7   3      496.55      403.91     72.69 o 
  13   7   3      595.05      590.77     42.92 o 
 -17   8   3      771.20      787.20     39.00 o 
 -16   8   3        5.81       13.33     17.02 o 
 -15   8   3     2200.25     2226.79     64.63 o 
 -14   8   3     4609.48     4754.32    144.72 o 
 -13   8   3     1151.25     1089.95     63.79 o 
 -12   8   3     1163.70     1109.70     56.50 o 
 -11   8   3      819.69      779.29     31.63 o 
 -10   8   3      158.55      168.43     17.41 o 
  -9   8   3     4720.83     4962.55     94.05 o 
  -8   8   3     1740.32     1800.73     44.34 o 
  -7   8   3       82.05       55.63      9.43 o 
  -6   8   3     3504.34     3638.18     35.07 o 
  -5   8   3     6562.26     6510.86     54.35 o 
  -4   8   3      107.57      107.49      6.55 o 
  -3   8   3     1599.58     1673.63     22.63 o 
  -2   8   3       62.13       89.29      6.36 o 
  -1   8   3     1722.85     1668.90     21.53 o 
   0   8   3      931.26      871.95     19.52 o 
   1   8   3    11950.02    12107.52     99.60 o 
   2   8   3      963.31      990.20     21.72 o 
   3   8   3      899.33      914.70     26.07 o 
   4   8   3     2724.40     2895.56     59.06 o 
   5   8   3     7946.42     7913.94    116.22 o 
   6   8   3      168.93      129.11     17.49 o 
   7   8   3     1205.92     1119.19     39.41 o 
   8   8   3     3121.16     3000.21     72.45 o 
   9   8   3     1440.23     1400.95     47.30 o 
  10   8   3     2436.38     2281.33     89.30 o 
  11   8   3     1722.67     1700.42    105.99 o 
  12   8   3      293.13      266.61     66.39 o 
 -16   9   3        2.97       -4.40     17.05 o 
 -15   9   3     1128.48     1056.89     48.41 o 
 -14   9   3     1605.46     1672.73     57.87 o 
 -13   9   3     1422.15     1373.46     51.54 o 
 -12   9   3     2946.39     2964.34     65.63 o 
 -11   9   3     4592.77     4536.20     82.72 o 
 -10   9   3     1650.20     1516.38     83.78 o 
  -9   9   3     1219.27     1192.71     49.26 o 
  -8   9   3      459.07      474.08     32.02 o 
  -7   9   3     1149.34     1056.59     28.47 o 
  -6   9   3     1508.85     1541.36     25.25 o 
  -5   9   3        4.99        4.02      4.62 o 
  -4   9   3    16364.95    16564.74    112.92 o 
  -3   9   3      895.63      863.24     15.84 o 
  -2   9   3      247.16      261.84      9.23 o 
  -1   9   3      315.61      271.63     10.28 o 
   0   9   3     4880.92     4747.90     50.88 o 
   1   9   3    13759.46    13758.33    113.96 o 
   2   9   3     4004.88     4099.43     75.24 o 
   3   9   3      878.72      850.13     22.18 o 
   4   9   3      748.50      706.28     30.83 o 
   5   9   3     1961.06     1856.23     50.07 o 
   6   9   3       79.19       85.70     16.99 o 
   7   9   3     3424.50     3286.56     71.90 o 
   8   9   3      106.47      115.89     19.89 o 
   9   9   3      374.84      443.04     30.79 o 
  10   9   3       82.81       53.03     19.63 o 
  11   9   3      915.28      991.81     56.45 o 
  12   9   3       23.45        3.29     21.90 o 
 -16  10   3       49.82       52.64     20.87 o 
 -15  10   3     1230.96     1185.61     93.28 o 
 -14  10   3      523.13      500.14     36.41 o 
 -13  10   3      128.67      131.56     25.58 o 
 -12  10   3      806.58      764.73     40.18 o 
 -11  10   3     5925.51     5971.58    101.89 o 
 -10  10   3       20.15        7.51     11.00 o 
  -9  10   3     2490.57     2453.47     46.97 o 
  -8  10   3     2217.86     2301.22     44.59 o 
  -7  10   3       85.31       75.56      8.16 o 
  -6  10   3     1131.22     1188.23     32.63 o 
  -5  10   3     1917.05     1817.88     42.24 o 
  -4  10   3    11448.24    11581.18     86.09 o 
  -3  10   3      286.58      281.64     11.60 o 
  -2  10   3     6674.73     6708.54     62.06 o 
  -1  10   3     4153.24     4079.67     50.86 o 
   0  10   3      710.35      697.08     19.04 o 
   1  10   3     9031.66     8932.79     83.46 o 
   2  10   3    12306.58    12092.47    137.28 o 
   3  10   3       27.58       31.80      8.31 o 
   4  10   3     2602.51     2587.02     61.81 o 
   5  10   3     1099.22     1019.82     39.91 o 
   6  10   3       81.09       68.00     17.49 o 
   7  10   3     1931.56     1771.22     54.00 o 
   8  10   3      512.92      516.22     38.61 o 
   9  10   3     2091.74     2098.54     87.43 o 
  10  10   3        5.06       13.66     19.32 o 
  11  10   3       14.46        1.74     21.98 o 
 -16  11   3      141.79      142.56     34.15 o 
 -15  11   3      804.49      903.65    100.68 o 
 -14  11   3        0.33      -10.76     17.58 o 
 -13  11   3      798.27      766.78     43.99 o 
 -12  11   3      291.77      265.12     25.59 o 
 -11  11   3        4.39      -16.71     11.04 o 
 -10  11   3     7360.45     7575.18    109.19 o 
  -9  11   3     2677.26     2701.27     51.79 o 
  -8  11   3     4324.87     4538.17     68.86 o 
  -7  11   3      933.89      976.78     23.76 o 
  -6  11   3      830.51      816.43     23.41 o 
  -5  11   3     7105.99     7144.02     65.25 o 
  -4  11   3      844.17      944.94     21.90 o 
  -3  11   3      377.27      434.96     26.55 o 
  -2  11   3     6586.08     6483.03     76.29 o 
  -1  11   3     1842.27     1835.07     36.00 o 
   0  11   3      263.70      299.58     13.00 o 
   1  11   3     1801.75     1886.72     36.43 o 
   2  11   3     3354.03     3365.08     53.65 o 
   3  11   3      137.95      109.32     13.14 o 
   4  11   3      344.94      365.53     27.84 o 
   5  11   3      172.76      123.91     20.51 o 
   6  11   3      179.96      163.30     22.98 o 
   7  11   3      202.82      232.14     26.65 o 
   8  11   3     3060.81     3140.47     77.90 o 
   9  11   3     2369.99     2328.52     75.43 o 
  10  11   3       38.53       62.68     23.63 o 
 -16  12   3        6.79      -17.78     20.57 o 
 -15  12   3      206.98      175.11     30.33 o 
 -14  12   3     1721.57     1799.67     68.26 o 
 -13  12   3     1245.06     1237.88     56.51 o 
 -12  12   3      114.12       71.10     19.34 o 
 -11  12   3      552.12      467.01     32.02 o 
 -10  12   3     6625.62     6557.52    102.26 o 
  -9  12   3      113.06      118.54     17.63 o 
  -8  12   3     4385.67     4345.61     83.44 o 
  -7  12   3     1748.82     1690.00     33.27 o 
  -6  12   3     3272.67     3089.98     45.19 o 
  -5  12   3     9456.31     9380.82     78.43 o 
  -4  12   3     3999.68     4019.87     62.64 o 
  -3  12   3        1.52       -4.02      8.97 o 
  -2  12   3      430.86      403.96     24.63 o 
  -1  12   3     3946.26     3806.90     58.29 o 
   0  12   3     2640.20     2564.68     37.14 o 
   1  12   3     1944.04     1915.81     58.40 o 
   2  12   3        2.63       21.90     10.36 o 
   3  12   3     2217.64     2196.20     56.64 o 
   4  12   3      859.37      784.79     52.46 o 
   5  12   3       95.04       53.25     18.47 o 
   6  12   3        3.19       46.62     19.40 o 
   7  12   3     1132.66     1143.66     49.65 o 
   8  12   3     4424.73     4496.86     99.57 o 
   9  12   3      854.89      793.70     49.12 o 
  10  12   3      105.93      158.21     64.00 o 
 -15  13   3      919.36      936.78     50.03 o 
 -14  13   3     3860.02     4217.78    109.59 o 
 -13  13   3      872.73      888.69     51.07 o 
 -12  13   3      191.54      200.89     29.12 o 
 -11  13   3        0.69        4.80     16.36 o 
 -10  13   3      685.66      691.23     33.58 o 
  -9  13   3       73.63       60.99     16.79 o 
  -8  13   3     4326.13     4313.85     51.97 o 
  -7  13   3      319.52      304.93     15.86 o 
  -6  13   3      148.98      173.21     14.48 o 
  -5  13   3        3.67       18.50     10.41 o 
  -4  13   3     1391.13     1360.92     48.27 o 
  -3  13   3       56.96       75.76     13.46 o 
  -2  13   3     3897.82     3842.89     60.97 o 
  -1  13   3     4768.24     4700.85     65.41 o 
   0  13   3        2.91       22.54     10.38 o 
   1  13   3       17.80       16.48     11.55 o 
   2  13   3      871.86      851.12     28.93 o 
   3  13   3     5629.50     5348.10    111.87 o 
   4  13   3       68.66       62.49     22.03 o 
   5  13   3     2493.78     2436.30     69.51 o 
   6  13   3      685.35      681.83     40.71 o 
   7  13   3       15.76        9.35     22.86 o 
   8  13   3      736.22      719.12     48.17 o 
   9  13   3      464.04      460.96     42.76 o 
 -15  14   3        0.98        7.95     22.06 o 
 -14  14   3      747.03      848.62     53.18 o 
 -13  14   3     1742.74     1814.02     75.09 o 
 -12  14   3      469.47      494.11     36.72 o 
 -11  14   3      365.02      325.29     43.30 o 
 -10  14   3       30.75       25.92     17.24 o 
  -9  14   3      594.60      564.01     32.62 o 
  -8  14   3     1281.21     1252.15     26.84 o 
  -7  14   3      501.26      497.98     20.37 o 
  -6  14   3     1706.76     1864.27     47.13 o 
  -5  14   3       63.69       58.71     14.25 o 
  -4  14   3      201.57      211.57     17.61 o 
  -3  14   3     3108.23     3176.88     62.49 o 
  -2  14   3        6.73        1.75     11.95 o 
  -1  14   3     1474.57     1379.11     38.98 o 
   0  14   3       99.58      101.15     17.17 o 
   1  14   3     3420.41     3338.02     65.03 o 
   2  14   3     5826.74     5782.68    104.30 o 
   3  14   3     3454.20     3430.63     72.30 o 
   4  14   3     1104.73     1196.65     50.87 o 
   5  14   3      622.30      532.47     49.46 o 
   6  14   3      667.65      687.21     48.21 o 
   7  14   3      127.56      137.45     30.26 o 
   8  14   3      157.64      165.64     32.17 o 
 -14  15   3      183.24      167.14     41.31 o 
 -13  15   3       56.40       54.07     23.34 o 
 -12  15   3        2.80      -15.59     16.14 o 
 -11  15   3      410.43      364.15     30.71 o 
 -10  15   3       31.82       28.99     16.38 o 
  -9  15   3      575.08      558.63     38.84 o 
  -8  15   3     2122.48     2076.33     38.56 o 
  -7  15   3     4823.55     4871.96     84.12 o 
  -6  15   3     1225.86     1277.75     41.57 o 
  -5  15   3        4.88       17.67     12.07 o 
  -4  15   3      124.46      125.58     21.16 o 
  -3  15   3     9092.72     9432.47    106.83 o 
  -2  15   3        8.68        4.73     11.70 o 
  -1  15   3     1388.70     1432.62     47.67 o 
   0  15   3       12.87       19.04     17.18 o 
   1  15   3     1580.53     1559.70     50.09 o 
   2  15   3     2820.55     2703.04     85.46 o 
   3  15   3      431.02      363.52     29.45 o 
   4  15   3      214.87      230.26     30.36 o 
   5  15   3      126.32       83.58     26.99 o 
   6  15   3      387.57      387.82     41.77 o 
   7  15   3       33.30       29.43     26.21 o 
 -13  16   3       19.74       38.11     23.48 o 
 -12  16   3     2382.75     2408.64     68.23 o 
 -11  16   3      201.39      202.84     27.25 o 
 -10  16   3       32.77       24.44     16.43 o 
  -9  16   3      444.87      424.65     36.07 o 
  -8  16   3     1707.23     1758.09     52.18 o 
  -7  16   3     3207.06     3219.05     68.46 o 
  -6  16   3      957.86      997.12     38.56 o 
  -5  16   3       12.43       -1.36     12.96 o 
  -4  16   3     1302.56     1348.95     41.68 o 
  -3  16   3     4676.33     4921.57     86.22 o 
  -2  16   3      662.59      679.75     29.27 o 
  -1  16   3      625.87      625.72     38.36 o 
   0  16   3       49.45       30.43     18.70 o 
   1  16   3     1231.59     1199.72     45.55 o 
   2  16   3      284.11      244.46     42.52 o 
   3  16   3      541.83      567.64     47.36 o 
   4  16   3      503.57      451.29     36.64 o 
   5  16   3     1221.70     1323.90     65.94 o 
 -12  17   3     3863.40     3925.30     89.69 o 
 -11  17   3       20.52       43.15     19.84 o 
 -10  17   3       70.56       51.87     33.22 o 
  -9  17   3     1301.81     1204.95     92.79 o 
  -8  17   3        1.40       -5.06     17.33 o 
  -7  17   3     1276.85     1335.53     46.24 o 
  -6  17   3      718.14      690.60     36.93 o 
  -5  17   3      142.93       96.14     16.31 o 
  -4  17   3     1290.49     1288.94     36.40 o 
  -3  17   3      201.99      176.74     20.19 o 
  -2  17   3      841.17      760.87     48.01 o 
  -1  17   3        7.63        5.84     17.07 o 
   0  17   3      189.88      168.24     25.32 o 
   1  17   3     1734.95     1958.18     89.52 o 
   2  17   3      595.66      563.16     55.65 o 
   3  17   3      340.54      297.48     46.35 o 
   4  17   3     1049.47      983.41     88.66 o 
 -11  18   3      243.66      227.86     44.54 o 
 -10  18   3       11.66      -15.21     43.07 o 
  -9  18   3     2418.90     2493.82    231.51 o 
  -8  18   3      547.80      626.71     39.74 o 
  -7  18   3      182.33      178.24     29.35 o 
  -6  18   3     1478.24     1551.94     57.71 o 
  -5  18   3      711.20      657.29     33.43 o 
  -4  18   3      385.07      374.61     25.34 o 
  -3  18   3       38.43        9.77     15.81 o 
  -2  18   3      309.84      273.96     39.80 o 
  -1  18   3      905.79      820.29     51.46 o 
   0  18   3     2509.36     2507.95    103.36 o 
   1  18   3      142.77      153.26     49.73 o 
   2  18   3       63.35       13.42     53.20 o 
  -9  19   3       17.82       13.70     41.77 o 
  -8  19   3      295.87      279.49     45.79 o 
  -7  19   3      123.53      151.79     39.34 o 
  -6  19   3        8.28       -9.30     29.07 o 
  -5  19   3     4269.15     4419.06    133.90 o 
  -4  19   3      178.90      205.39     29.69 o 
  -3  19   3       30.51       66.72     31.52 o 
  -2  19   3      946.63      913.18     65.84 o 
  -1  19   3     1175.20     1089.56     72.64 o 
   0  19   3     1461.44     1594.89     86.05 o 
  -6  20   3      647.57      690.41     51.69 o 
  -5  20   3     1614.14     1802.91     85.90 o 
  -4  20   3      281.17      343.83     83.75 o 
   1 -20   4      101.51       87.65     36.66 o 
   2 -20   4      158.03      146.70     38.32 o 
   3 -20   4       59.17       35.49     38.94 o 
   4 -20   4      274.02      235.07     34.10 o 
   5 -20   4       10.33       15.58     43.47 o 
   6 -20   4       72.61      -73.84     36.92 o 
   7 -20   4       73.89       12.94     44.70 o 
  -2 -19   4      137.42      131.11     41.09 o 
  -1 -19   4     1107.21     1181.48    155.28 o 
   0 -19   4       53.73      -13.48     29.66 o 
   1 -19   4      410.81      425.51     71.79 o 
   2 -19   4     1077.11     1183.25    162.89 o 
   3 -19   4     1500.83     1654.62     80.07 o 
   4 -19   4     3266.28     3465.08     98.89 o 
   5 -19   4      387.75      306.64     57.05 o 
   6 -19   4       41.50       24.52     43.84 o 
   7 -19   4       61.73      134.40     51.48 o 
   8 -19   4     2803.07     3175.49    210.59 o 
   9 -19   4        9.99      -25.55     38.78 o 
  -4 -18   4      196.95      202.54     45.25 o 
  -3 -18   4      464.83      410.33    111.22 o 
  -2 -18   4       99.23       30.31     32.38 o 
  -1 -18   4     2574.00     2561.77    103.63 o 
   0 -18   4      558.14      565.89     40.17 o 
   1 -18   4        0.34      -10.61     16.77 o 
   2 -18   4     2718.09     2769.25     66.43 o 
   3 -18   4      817.73      783.41     33.08 o 
   4 -18   4     1755.06     1615.92     52.41 o 
   5 -18   4     1100.05     1154.50     48.72 o 
   6 -18   4     1303.77     1353.33     68.73 o 
   7 -18   4     1919.48     1864.37    121.05 o 
   8 -18   4      129.22       96.41     23.37 o 
   9 -18   4      590.78      659.08     75.96 o 
  10 -18   4        6.10      -32.64     37.72 o 
  11 -18   4       69.82       90.58     47.02 o 
  -5 -17   4      276.46      284.27     47.87 o 
  -4 -17   4      799.64      762.73     43.94 o 
  -3 -17   4     1718.67     1494.47    103.12 o 
  -2 -17   4     2171.26     2189.33     82.19 o 
  -1 -17   4      933.49      913.26     41.52 o 
   0 -17   4        3.12       20.24     19.17 o 
   1 -17   4     1126.59     1098.77     41.96 o 
   2 -17   4     3653.89     3853.86     69.77 o 
   3 -17   4       13.86       20.30     15.24 o 
   4 -17   4       10.60        6.86     18.35 o 
   5 -17   4      877.38      912.33     35.22 o 
   6 -17   4      293.85      247.29     28.00 o 
   7 -17   4     1372.28     1385.52     57.02 o 
   8 -17   4      385.51      367.21     28.13 o 
   9 -17   4     1407.26     1296.70    197.92 o 
  10 -17   4      977.67     1008.56     67.61 o 
  11 -17   4      373.69      411.73     43.79 o 
  12 -17   4        4.07        4.58     27.05 o 
  -7 -16   4     2754.92     2788.72     93.07 o 
  -6 -16   4      110.08       90.56     29.74 o 
  -5 -16   4       18.20       27.24     24.10 o 
  -4 -16   4     1751.68     1791.27     64.14 o 
  -3 -16   4     3069.60     3010.57     71.32 o 
  -2 -16   4     3131.82     3212.62    120.15 o 
  -1 -16   4       13.53       12.81     17.20 o 
   0 -16   4        3.51        0.92     17.28 o 
   1 -16   4      233.81      267.77     27.76 o 
   2 -16   4      345.88      339.11     22.48 o 
   3 -16   4      594.07      562.75     27.00 o 
   4 -16   4      500.11      535.94     26.42 o 
   5 -16   4      144.85      109.82     17.61 o 
   6 -16   4      411.94      357.69     29.35 o 
   7 -16   4      320.15      326.75     31.97 o 
   8 -16   4      549.22      553.84     34.91 o 
   9 -16   4     2601.52     2620.27     66.14 o 
  10 -16   4     5122.00     5491.97    101.03 o 
  11 -16   4     1268.83     1251.88     57.31 o 
  12 -16   4      590.76      627.62     53.10 o 
  13 -16   4      383.22      415.94     44.51 o 
  -8 -15   4       26.31       23.35     25.89 o 
  -7 -15   4     1464.25     1550.92     67.23 o 
  -6 -15   4       20.78        6.45     22.75 o 
  -5 -15   4        4.71       -5.70     18.40 o 
  -4 -15   4     1829.14     1789.72     70.65 o 
  -3 -15   4      318.21      269.04     26.18 o 
  -2 -15   4       43.11       42.42     13.35 o 
  -1 -15   4      401.27      386.90     28.49 o 
   0 -15   4     1079.57     1014.82     37.47 o 
   1 -15   4     4090.26     4208.73     66.38 o 
   2 -15   4      251.61      241.67     19.86 o 
   3 -15   4     4271.46     4274.20     68.22 o 
   4 -15   4     1055.63     1010.85     32.37 o 
   5 -15   4      253.59      248.92     20.60 o 
   6 -15   4     2325.46     2355.92     61.42 o 
   7 -15   4     1981.96     1994.12     62.19 o 
   8 -15   4      338.15      333.86     19.58 o 
   9 -15   4     4002.00     4072.73     81.66 o 
  10 -15   4     2452.33     2500.61     73.73 o 
  11 -15   4       26.43       18.72     19.47 o 
  12 -15   4      632.16      638.52     42.67 o 
  13 -15   4      215.98      194.39     41.71 o 
  -9 -14   4     1628.37     1703.78     69.43 o 
  -8 -14   4      716.19      784.89     50.09 o 
  -7 -14   4      284.33      294.27     31.71 o 
  -6 -14   4     1261.47     1262.60     52.28 o 
  -5 -14   4       31.64       28.31     18.29 o 
  -4 -14   4     2102.90     1974.93     61.29 o 
  -3 -14   4        5.28      -14.07     13.37 o 
  -2 -14   4     1960.16     1975.27     42.78 o 
  -1 -14   4      199.36      177.08     17.65 o 
   0 -14   4     3581.06     3558.86     67.32 o 
   1 -14   4     1460.12     1452.66     40.73 o 
   2 -14   4       42.20       13.73     12.55 o 
   3 -14   4     5968.06     5966.85     81.95 o 
   4 -14   4     8631.06     8645.63    104.99 o 
   5 -14   4     3508.54     3444.38     61.44 o 
   6 -14   4     1599.89     1614.34     55.70 o 
   7 -14   4       91.69       90.36     14.82 o 
   8 -14   4       52.30       33.85     10.50 o 
   9 -14   4     4456.71     4585.82     88.32 o 
  10 -14   4       24.94       31.03     18.63 o 
  11 -14   4      268.66      271.56     30.70 o 
  12 -14   4       11.44       -4.18     17.87 o 
  13 -14   4      689.23      781.83     51.63 o 
  14 -14   4      161.19      134.47     29.57 o 
 -10 -13   4        1.74       -2.78     38.45 o 
  -9 -13   4      215.57      227.19     42.82 o 
  -8 -13   4      118.64       93.04     23.38 o 
  -7 -13   4      143.42       99.01     22.88 o 
  -6 -13   4     2720.17     2639.46     70.95 o 
  -5 -13   4     3069.09     2857.02     72.52 o 
  -4 -13   4     1282.54     1156.80     60.09 o 
  -3 -13   4      614.44      535.12     30.62 o 
  -2 -13   4     1125.99     1100.08     31.46 o 
  -1 -13   4      211.07      196.04     21.78 o 
   0 -13   4    13304.33    13116.89    120.55 o 
   1 -13   4     1844.90     1721.34     38.52 o 
   2 -13   4      243.49      235.19     17.58 o 
   3 -13   4     5476.51     5285.62     73.46 o 
   4 -13   4     2807.54     2918.93     50.55 o 
   5 -13   4     1657.70     1691.75     30.74 o 
   6 -13   4       52.33       39.87     12.04 o 
   7 -13   4      390.12      402.13     21.09 o 
   8 -13   4      643.37      581.97     27.06 o 
   9 -13   4      840.58      860.94     56.72 o 
  10 -13   4     1434.23     1399.05     53.17 o 
  11 -13   4      258.62      265.37     29.06 o 
  12 -13   4      339.34      347.27     36.74 o 
  13 -13   4      699.88      752.72     43.47 o 
  14 -13   4      773.97      762.41     49.27 o 
  15 -13   4       39.65       18.66     23.14 o 
 -11 -12   4      364.58      399.34     58.22 o 
 -10 -12   4      192.91      152.56     28.55 o 
  -9 -12   4      825.89      861.62     43.86 o 
  -8 -12   4      738.14      709.50     69.67 o 
  -7 -12   4      470.95      466.17     33.86 o 
  -6 -12   4     3323.00     3124.96     74.85 o 
  -5 -12   4     2226.61     2034.75     58.30 o 
  -4 -12   4     1990.53     1958.83     55.49 o 
  -3 -12   4     1673.73     1608.98     56.33 o 
  -2 -12   4     2369.21     2298.99     43.40 o 
  -1 -12   4      140.65      167.59     14.81 o 
   0 -12   4     9655.13     9403.80     87.99 o 
   1 -12   4      237.49      247.11     20.47 o 
   2 -12   4        0.53       -3.23      9.24 o 
   3 -12   4      534.76      552.96     20.62 o 
   4 -12   4      140.43      167.01     11.43 o 
   5 -12   4     2466.10     2387.24     33.50 o 
   6 -12   4       25.00        7.32     10.58 o 
   7 -12   4        1.90       -1.45      9.08 o 
   8 -12   4       62.46       69.32     13.67 o 
   9 -12   4     1887.83     1895.08     56.30 o 
  10 -12   4     5053.92     5062.85     99.27 o 
  11 -12   4     1131.13     1048.12     45.62 o 
  12 -12   4       33.25        0.76     17.29 o 
  13 -12   4      973.05      955.84     45.98 o 
  14 -12   4      974.98      952.91     94.55 o 
  15 -12   4       61.04       55.36     35.81 o 
 -11 -11   4      837.00      864.74     61.50 o 
 -10 -11   4        2.39       12.98     18.08 o 
  -9 -11   4     1136.59     1238.79     49.06 o 
  -8 -11   4     2199.31     2399.58     64.65 o 
  -7 -11   4        3.53       -8.71     13.76 o 
  -6 -11   4     3148.11     3049.10     79.36 o 
  -5 -11   4      289.60      278.97     24.30 o 
  -4 -11   4     2920.66     2789.38     63.86 o 
  -3 -11   4     4516.06     4286.85     57.95 o 
  -2 -11   4     2306.94     2267.60     41.58 o 
  -1 -11   4     2334.07     2296.83     32.58 o 
   0 -11   4      300.18      296.90     13.53 o 
   1 -11   4    10093.94    10166.00     97.05 o 
   2 -11   4        6.40       22.48      8.22 o 
   3 -11   4     1451.08     1425.46     26.36 o 
   4 -11   4       21.86       18.15      7.00 o 
   5 -11   4     8041.26     8013.91     72.50 o 
   6 -11   4      192.46      181.02     14.93 o 
   7 -11   4     1561.14     1578.16     33.52 o 
   8 -11   4      299.41      288.03     21.25 o 
   9 -11   4     3242.79     3016.59    103.10 o 
  10 -11   4     2177.45     2184.57     60.09 o 
  11 -11   4     3705.85     3710.29    105.00 o 
  12 -11   4      179.56      151.20     23.52 o 
  13 -11   4      149.83      128.41     26.68 o 
  14 -11   4      344.55      329.29     31.07 o 
  15 -11   4       49.94       34.16     24.00 o 
 -12 -10   4     2485.03     2382.00    129.58 o 
 -11 -10   4     1936.41     1932.51     79.61 o 
 -10 -10   4      683.67      618.10     46.95 o 
  -9 -10   4      363.89      321.46     27.58 o 
  -8 -10   4      829.56      840.86     37.54 o 
  -7 -10   4      123.73       72.51     19.97 o 
  -6 -10   4     6546.60     6526.71    106.94 o 
  -5 -10   4       76.27       85.76     16.36 o 
  -4 -10   4     1597.19     1484.36     43.42 o 
  -3 -10   4       38.85       30.20      8.03 o 
  -2 -10   4     1701.30     1625.73     31.69 o 
  -1 -10   4     1454.32     1470.91     28.28 o 
   0 -10   4     6149.36     6329.72     62.80 o 
   1 -10   4     8414.99     8671.98     69.06 o 
   2 -10   4     2079.85     2150.80     26.55 o 
   3 -10   4      215.27      230.27     11.12 o 
   4 -10   4     7370.99     7332.05     65.27 o 
   5 -10   4     8643.56     8571.09     72.40 o 
   6 -10   4      275.63      278.77     16.01 o 
   7 -10   4     7834.25     7859.29     82.38 o 
   8 -10   4     4849.02     4714.10     75.55 o 
   9 -10   4     1281.68     1261.37     42.46 o 
  10 -10   4     1827.42     1818.56     57.59 o 
  11 -10   4     4139.56     4082.72     85.76 o 
  12 -10   4      519.35      458.53     31.07 o 
  13 -10   4      897.46      889.20     41.27 o 
  14 -10   4       14.66       28.64     18.15 o 
  15 -10   4       20.36       17.28     20.67 o 
  16 -10   4      599.54      618.39     43.14 o 
 -13  -9   4        9.45       13.94     24.62 o 
 -12  -9   4      782.20      708.60     44.94 o 
 -11  -9   4     2059.36     2087.89     59.11 o 
 -10  -9   4      156.38      125.13     25.60 o 
  -9  -9   4     1572.06     1508.65     47.59 o 
  -8  -9   4      721.38      772.55     36.68 o 
  -7  -9   4      118.26      121.73     16.71 o 
  -6  -9   4     2884.18     2765.10     54.88 o 
  -5  -9   4     8024.30     7539.01    101.87 o 
  -4  -9   4     3036.19     2891.53     54.23 o 
  -3  -9   4      182.64      174.83     10.66 o 
  -2  -9   4     2241.52     2140.62     32.79 o 
  -1  -9   4     7082.73     6710.68     62.85 o 
   0  -9   4        7.39        0.65      5.48 o 
   1  -9   4    14193.31    14628.98    102.89 o 
   2  -9   4     5610.46     5796.54     47.50 o 
   3  -9   4     3097.67     3224.50     31.45 o 
   4  -9   4    11966.42    12271.15     90.54 o 
   5  -9   4     3708.22     3732.27     46.00 o 
   6  -9   4     1006.67      965.29     24.44 o 
   7  -9   4    10202.53    10095.28    122.64 o 
   8  -9   4       47.64       54.25     13.26 o 
   9  -9   4      463.17      470.01     62.72 o 
  10  -9   4     3494.56     3412.87     71.78 o 
  11  -9   4      108.70      118.15     18.27 o 
  12  -9   4      880.36      937.39     39.84 o 
  13  -9   4      216.45      219.51     30.54 o 
  14  -9   4      410.68      366.18     43.63 o 
  15  -9   4        9.21      -10.01     16.49 o 
  16  -9   4      172.88      142.36     25.74 o 
 -13  -8   4       95.94      100.51     23.75 o 
 -12  -8   4     1683.06     1688.11     81.36 o 
 -11  -8   4      181.16      222.17     22.68 o 
 -10  -8   4     2193.96     2260.71     52.27 o 
  -9  -8   4      103.89       55.38     14.36 o 
  -8  -8   4       83.12       92.76     13.82 o 
  -7  -8   4     1154.65     1149.60     31.55 o 
  -6  -8   4     2687.31     2639.04     51.20 o 
  -5  -8   4    25123.22    23968.46    245.67 o 
  -4  -8   4     5798.45     5599.01     73.64 o 
  -3  -8   4     1508.92     1415.87     23.27 o 
  -2  -8   4      209.70      176.81     10.06 o 
  -1  -8   4     7950.35     7788.02     63.68 o 
   0  -8   4     2754.00     2665.29     29.22 o 
   1  -8   4    32859.79    33635.67    225.70 o 
   2  -8   4      988.65      912.14     18.12 o 
   3  -8   4      306.48      273.29      8.36 o 
   4  -8   4     5606.38     5751.60     47.83 o 
   5  -8   4     1925.45     1810.49     27.32 o 
   6  -8   4      117.50      120.42      9.78 o 
   7  -8   4      693.60      650.16     33.46 o 
   8  -8   4     5836.06     5881.17     93.55 o 
   9  -8   4      155.48      156.23     17.60 o 
  10  -8   4      468.87      400.83     41.58 o 
  11  -8   4        3.64        1.99     11.19 o 
  12  -8   4     4154.66     4115.45     81.46 o 
  13  -8   4      848.40      924.66     59.78 o 
  14  -8   4      985.79     1012.85     42.45 o 
  15  -8   4       75.44       89.90     20.65 o 
  16  -8   4      555.94      558.22     38.26 o 
 -14  -7   4     1214.09     1354.73     54.81 o 
 -13  -7   4      229.50      264.14     23.96 o 
 -12  -7   4     1284.35     1184.56     50.48 o 
 -11  -7   4        6.51       18.11     12.47 o 
 -10  -7   4     4326.07     4496.73     87.14 o 
  -9  -7   4      834.19      885.32     28.34 o 
  -8  -7   4     2176.63     2028.97     41.07 o 
  -7  -7   4       17.56       23.07      9.50 o 
  -6  -7   4     2915.01     3022.28     55.59 o 
  -5  -7   4     2794.39     2772.04     47.93 o 
  -4  -7   4     8430.13     8319.07     96.88 o 
  -3  -7   4     1539.41     1350.92     26.11 o 
  -2  -7   4     3118.23     3462.20     35.32 o 
  -1  -7   4      816.70      765.99     13.59 o 
   0  -7   4      141.10      198.48      7.67 o 
   1  -7   4    10671.51    10046.72     75.48 o 
   2  -7   4     1072.41     1250.69     17.60 o 
   3  -7   4    24153.31    24975.88    159.65 o 
   4  -7   4      574.29      701.87     17.45 o 
   5  -7   4      157.53      205.22      9.23 o 
   6  -7   4      365.87      341.54     16.73 o 
   7  -7   4       27.12       44.64      9.59 o 
   8  -7   4     3635.49     3681.35     83.01 o 
   9  -7   4        3.55        2.36      9.22 o 
  10  -7   4     1013.29     1020.97     35.18 o 
  11  -7   4     2365.56     2413.01     56.45 o 
  12  -7   4     3993.23     3840.17     76.21 o 
  13  -7   4       71.60       93.68     18.20 o 
  14  -7   4     1198.01     1193.12     44.10 o 
  15  -7   4     1276.35     1350.38     50.37 o 
  16  -7   4        6.53       15.02     18.26 o 
 -14  -6   4     1530.77     1462.81     52.80 o 
 -13  -6   4      462.40      496.91     26.15 o 
 -12  -6   4      660.31      728.87     39.48 o 
 -11  -6   4     4244.66     4346.96     66.43 o 
 -10  -6   4     3670.32     3824.96     59.70 o 
  -9  -6   4        4.99        0.41     10.97 o 
  -8  -6   4     6103.50     5718.16     84.40 o 
  -7  -6   4     1835.41     1755.15     40.08 o 
  -6  -6   4     1994.19     1895.37     46.50 o 
  -5  -6   4       72.46       99.51     16.07 o 
  -4  -6   4    16531.46    16485.95    162.24 o 
  -3  -6   4     1292.65     1354.07     23.15 o 
  -2  -6   4     6002.66     5843.94     49.32 o 
  -1  -6   4      651.48      678.29     15.99 o 
   0  -6   4       90.61       66.41      5.07 o 
   1  -6   4     3117.98     3316.74     34.35 o 
   2  -6   4      925.00      854.26     13.30 o 
   3  -6   4    13151.05    13240.45     91.86 o 
   4  -6   4        2.62       14.83      4.64 o 
   5  -6   4      190.06      137.00      7.45 o 
   6  -6   4    25319.83    24714.72    272.79 o 
   7  -6   4     1032.07      974.24     29.86 o 
   8  -6   4     6440.57     6245.81     94.61 o 
   9  -6   4      915.68      931.11     31.16 o 
  10  -6   4     3286.51     3211.00     62.84 o 
  11  -6   4     2370.03     2342.97     54.03 o 
  12  -6   4     1186.04     1245.40     40.12 o 
  13  -6   4      441.75      399.21     26.02 o 
  14  -6   4      493.29      544.88     33.25 o 
  15  -6   4      354.69      399.21     28.98 o 
  16  -6   4      325.80      362.56     30.15 o 
 -15  -5   4      118.15       88.12     18.78 o 
 -14  -5   4      664.94      651.61     34.09 o 
 -13  -5   4       30.94       21.33     12.56 o 
 -12  -5   4     3282.75     3456.38     57.87 o 
 -11  -5   4     2686.21     2734.68     47.60 o 
 -10  -5   4     3389.41     3376.84     74.95 o 
  -9  -5   4       16.62       28.76     11.33 o 
  -8  -5   4     2315.71     2201.39     44.84 o 
  -7  -5   4     5307.50     4973.98     67.53 o 
  -6  -5   4       34.78       30.91      8.49 o 
  -5  -5   4      337.88      350.31     15.70 o 
  -4  -5   4     5365.24     5618.98     74.21 o 
  -3  -5   4     8201.36     7898.68     76.31 o 
  -2  -5   4     1431.90     1578.11     19.14 o 
  -1  -5   4     3033.07     3103.20     30.40 o 
   0  -5   4     8386.89     9034.52     68.43 o 
   1  -5   4    12952.56    12952.61    100.24 o 
   2  -5   4    37904.33    38989.48    260.97 o 
   3  -5   4      425.64      381.35     13.27 o 
   4  -5   4      249.19      272.40     10.04 o 
   5  -5   4      458.00      494.20     25.89 o 
   6  -5   4    41755.73    42300.18    504.08 o 
   7  -5   4        8.02       10.16      8.33 o 
   8  -5   4     2891.70     2799.67     61.32 o 
   9  -5   4     2270.30     2258.66     74.74 o 
  10  -5   4      147.86      134.41     17.85 o 
  11  -5   4      707.33      697.78     28.76 o 
  12  -5   4     1502.56     1398.83     40.83 o 
  13  -5   4       27.13       21.47     13.30 o 
  14  -5   4      164.32      155.54     20.04 o 
  15  -5   4     1727.76     1807.36     72.18 o 
  16  -5   4        1.57       21.86     17.26 o 
 -15  -4   4       40.99       62.13     24.57 o 
 -14  -4   4     1381.45     1398.26     97.14 o 
 -13  -4   4        1.93        7.71     10.64 o 
 -12  -4   4        0.76        4.78      9.20 o 
 -11  -4   4     1393.47     1408.50     35.21 o 
 -10  -4   4     2619.53     2702.73     48.02 o 
  -9  -4   4      208.10      226.58     15.41 o 
  -8  -4   4     3823.90     3805.03     52.53 o 
  -7  -4   4       39.83       53.74      9.17 o 
  -6  -4   4       75.05       95.41      8.06 o 
  -5  -4   4       29.88       26.88      5.38 o 
  -4  -4   4      472.06      463.55     13.54 o 
  -3  -4   4    47409.68    46564.39    357.04 o 
  -2  -4   4      266.40      220.34      7.86 o 
  -1  -4   4     1464.93     1546.41     18.03 o 
   0  -4   4     9786.50    10430.43     81.29 o 
   1  -4   4    10535.04    11247.01     86.82 o 
   2  -4   4    24587.01    25421.32    182.57 o 
   3  -4   4     4487.86     4282.53     67.01 o 
   4  -4   4     8465.57     8974.53     78.26 o 
   5  -4   4     8826.83     9244.07    113.09 o 
   6  -4   4    10587.90    10798.68    107.11 o 
   7  -4   4      773.04      726.68     17.40 o 
   8  -4   4     2288.33     2268.34     44.66 o 
   9  -4   4      125.53      142.05     13.63 o 
  10  -4   4     5301.20     5231.10     81.90 o 
  11  -4   4        8.33       11.59     10.11 o 
  12  -4   4     1798.72     1821.69     45.68 o 
  13  -4   4      155.38      173.64     18.49 o 
  14  -4   4       30.42       24.11     14.52 o 
  15  -4   4     4085.61     4401.38     83.67 o 
  16  -4   4       17.50       21.31     31.07 o 
 -15  -3   4      689.76      654.48     42.82 o 
 -14  -3   4       68.22       31.28     17.01 o 
 -13  -3   4        5.83        4.49      9.02 o 
 -12  -3   4     2297.21     2270.17     44.05 o 
 -11  -3   4      201.98      208.83     15.25 o 
 -10  -3   4     1366.80     1436.13     31.90 o 
  -9  -3   4     3093.38     2909.90     46.02 o 
  -8  -3   4     1509.36     1503.70     25.65 o 
  -7  -3   4     6947.08     6954.53     59.82 o 
  -6  -3   4      727.72      726.21     21.29 o 
  -5  -3   4     7974.05     8273.05     68.50 o 
  -4  -3   4    14214.92    13664.19    110.64 o 
  -3  -3   4    25491.52    25025.41    201.01 o 
  -2  -3   4      431.21      399.35      8.81 o 
  -1  -3   4    21451.62    22234.57    204.38 o 
   0  -3   4      290.19      190.08     10.98 o 
   1  -3   4      902.37      807.81     12.15 o 
   2  -3   4    11236.99    11981.37    112.36 o 
   3  -3   4     6774.37     6753.70     54.23 o 
   4  -3   4     2427.17     2874.92     33.62 o 
   5  -3   4    13079.00    13617.09    120.40 o 
   6  -3   4     2456.36     2443.88     31.51 o 
   7  -3   4     1321.42     1417.40     23.75 o 
   8  -3   4      439.19      455.51     37.42 o 
   9  -3   4     2949.35     2952.91     53.01 o 
  10  -3   4     5400.16     5453.24     82.52 o 
  11  -3   4       82.18       74.09     12.75 o 
  12  -3   4      595.15      579.81     30.05 o 
  13  -3   4     4318.89     4610.89     80.41 o 
  14  -3   4      244.87      301.74     32.20 o 
  15  -3   4     1417.92     1398.35     97.72 o 
  16  -3   4      470.00      422.24     30.59 o 
 -13  -2   4      236.87      279.21     33.50 o 
 -12  -2   4     1680.87     1564.23     74.72 o 
 -11  -2   4       34.86       37.43      9.18 o 
 -10  -2   4      479.06      496.74     17.28 o 
  -9  -2   4    21179.33    20679.86    151.53 o 
  -8  -2   4       15.90       10.43      5.54 o 
  -7  -2   4     9274.05     9476.06     78.94 o 
  -6  -2   4     5049.59     5123.94     45.28 o 
  -5  -2   4     9277.07     9261.72     70.38 o 
  -4  -2   4    17249.77    16795.87    128.00 o 
  -3  -2   4    12476.39    12672.47    104.41 o 
  -2  -2   4      532.40      493.65     13.96 o 
  -1  -2   4    12779.57    13265.06    134.29 o 
   0  -2   4    42888.39    44847.89    475.76 o 
   1  -2   4       22.35       33.37      3.83 o 
   2  -2   4      865.36      801.43     14.99 o 
   3  -2   4    23271.29    24633.26    202.18 o 
   4  -2   4    22920.04    22868.98    204.47 o 
   5  -2   4      790.05      858.44     16.08 o 
   6  -2   4     1546.50     1774.12     26.20 o 
   7  -2   4       29.91       24.80      5.76 o 
   8  -2   4     8220.78     8612.03     93.46 o 
   9  -2   4     4692.89     4727.75     71.55 o 
  10  -2   4      643.71      682.99     25.38 o 
  11  -2   4      262.34      308.98     18.69 o 
  12  -2   4       74.81       38.85     19.73 o 
  13  -2   4     6862.92     7360.84    110.33 o 
  14  -2   4      189.06      215.43     30.74 o 
  15  -2   4      120.03      104.57     18.44 o 
  16  -2   4       14.30       -1.90     16.21 o 
 -13  -1   4     6584.01     6989.03    179.97 o 
 -12  -1   4      303.53      280.52     22.68 o 
 -11  -1   4      166.66      171.29     15.04 o 
 -10  -1   4       23.03       38.26     10.04 o 
  -9  -1   4    17351.13    17574.08    165.24 o 
  -8  -1   4      897.15      862.10     22.57 o 
  -7  -1   4      901.60     1004.53     21.27 o 
  -6  -1   4     1619.64     1761.46     25.76 o 
  -5  -1   4     1826.03     1866.25     26.74 o 
  -4  -1   4      570.64      481.64      9.34 o 
  -3  -1   4     9763.01    10449.02     88.41 o 
  -2  -1   4    14505.62    15499.06    212.01 o 
  -1  -1   4    14628.59    14957.35    149.04 o 
   0  -1   4    20600.78    20620.49    222.61 o 
   1  -1   4      698.52      653.61     12.89 o 
   2  -1   4      188.52      206.22      6.70 o 
   3  -1   4     2067.98     2182.50     35.34 o 
   4  -1   4    52268.38    53635.17    461.35 o 
   5  -1   4     2937.02     2971.49     37.99 o 
   6  -1   4      182.81      243.61      9.97 o 
   7  -1   4     8633.13     8837.40     89.93 o 
   8  -1   4     4144.28     4196.22     51.47 o 
   9  -1   4     9745.33     9571.55    121.33 o 
  10  -1   4      761.31      846.64     38.92 o 
  11  -1   4      931.54      872.42     28.84 o 
  12  -1   4      780.17      768.89     29.41 o 
  13  -1   4      328.80      338.97     22.54 o 
  14  -1   4     1278.66     1379.31     41.63 o 
  15  -1   4       24.20       19.20     15.76 o 
  16  -1   4      134.42      129.52     21.55 o 
 -13   0   4     4428.89     4848.61    140.72 o 
 -12   0   4     1069.77     1063.93     30.87 o 
 -11   0   4       68.10       61.53     12.34 o 
 -10   0   4     1568.29     1603.60     36.96 o 
  -9   0   4        5.15       18.07      9.44 o 
  -8   0   4     3621.42     3405.99     51.93 o 
  -7   0   4     2046.24     1885.97     29.78 o 
  -6   0   4     1503.33     1376.73     21.62 o 
  -5   0   4    10486.50    10724.68     88.68 o 
  -4   0   4     8173.61     8626.79     69.82 o 
  -3   0   4    13507.26    13556.96    127.79 o 
  -2   0   4     4307.75     4786.62     72.19 o 
  -1   0   4     9467.05    10056.94    112.52 o 
   0   0   4     8631.33     8718.85    115.63 o 
   1   0   4     2487.77     2393.87     31.01 o 
   2   0   4     3196.15     3537.14     41.13 o 
   3   0   4    17425.42    17519.73    196.71 o 
   4   0   4     2123.14     1680.14     25.20 o 
   5   0   4        3.91        7.76      4.55 o 
   6   0   4      391.99      401.98     11.84 o 
   7   0   4    17190.77    17415.63    136.33 o 
   8   0   4      155.99      135.98     11.05 o 
   9   0   4      371.20      330.65     26.33 o 
  10   0   4     2774.05     2931.62     79.81 o 
  11   0   4      165.51      204.75     15.56 o 
  12   0   4     2004.66     1945.75     68.26 o 
  13   0   4        4.15       -7.65     15.36 o 
  14   0   4     1458.23     1427.57     70.78 o 
  15   0   4      314.82      324.67     30.71 o 
 -13   1   4      359.82      408.11     33.23 o 
 -12   1   4     1035.13     1000.72     32.50 o 
 -11   1   4      331.08      353.16     25.91 o 
 -10   1   4     4572.30     4472.45    117.97 o 
  -9   1   4      289.39      231.56     23.11 o 
  -8   1   4     2807.96     2838.23     46.44 o 
  -7   1   4     2363.44     2174.90     31.76 o 
  -6   1   4      763.53      722.01     16.21 o 
  -5   1   4     5006.87     5322.60     50.58 o 
  -4   1   4      255.17      191.03      7.25 o 
  -3   1   4     7185.78     7739.11     85.71 o 
  -2   1   4    60801.31    63134.92    559.43 o 
  -1   1   4     1541.58     1770.99     21.05 o 
   0   1   4     6482.02     6916.41     74.30 o 
   1   1   4     1731.59     1891.28     29.82 o 
   2   1   4    77815.66    78834.45    625.74 o 
   3   1   4    33998.91    33696.72    331.46 o 
   4   1   4    19566.25    20860.38    189.99 o 
   5   1   4     1678.74     1503.94     29.73 o 
   6   1   4     1453.73     1452.25     23.69 o 
   7   1   4     2284.40     2258.34     33.90 o 
   8   1   4      514.03      469.14     17.75 o 
   9   1   4     1753.02     1851.88     34.99 o 
  10   1   4      914.84      990.65     28.46 o 
  11   1   4     4343.41     4303.01     73.47 o 
  12   1   4      318.33      343.67     22.25 o 
  13   1   4      331.68      357.48     25.37 o 
  14   1   4     1599.51     1611.08     46.69 o 
  15   1   4      333.87      334.58     28.78 o 
 -15   2   4     1339.01     1215.96    109.76 o 
 -14   2   4      318.83      353.18     46.03 o 
 -13   2   4      501.09      493.02     43.76 o 
 -12   2   4      297.16      293.37     17.80 o 
 -11   2   4     1165.71     1291.97     32.10 o 
 -10   2   4     1046.03      976.83     27.41 o 
  -9   2   4     3747.44     3596.61     42.63 o 
  -8   2   4     8116.41     8491.10     69.66 o 
  -7   2   4    14092.16    14660.72    108.64 o 
  -6   2   4    20493.00    20116.96    142.24 o 
  -5   2   4       11.83       26.94      4.60 o 
  -4   2   4      284.76      344.41     10.58 o 
  -3   2   4     4075.04     4349.01     53.76 o 
  -2   2   4    57732.59    59831.52    589.67 o 
  -1   2   4      450.46      478.53     14.13 o 
   0   2   4      758.44      846.68     17.05 o 
   1   2   4      907.32      967.31     15.14 o 
   2   2   4     6130.09     6579.64     61.91 o 
   3   2   4    13001.03    13223.92    117.13 o 
   4   2   4     5348.47     5412.46     53.25 o 
   5   2   4     6757.50     6838.17     65.76 o 
   6   2   4     3459.35     3394.69     42.77 o 
   7   2   4     7542.55     7610.88     79.03 o 
   8   2   4     2215.88     2131.67     41.84 o 
   9   2   4      778.94      857.45     37.48 o 
  10   2   4      600.18      624.53     26.21 o 
  11   2   4     6400.92     6393.83    125.35 o 
  12   2   4      740.63      779.65     40.25 o 
  13   2   4       56.72       42.07     16.57 o 
  14   2   4     1027.11     1036.43     46.78 o 
  15   2   4      449.61      480.40     61.67 o 
 -16   3   4     1723.22     1684.80     54.55 o 
 -15   3   4     1627.20     1639.75     96.76 o 
 -14   3   4      759.23      773.77     23.66 o 
 -13   3   4      901.85      931.11    123.33 o 
 -12   3   4       78.10       54.52     14.46 o 
 -11   3   4    10963.49    11289.41    144.65 o 
 -10   3   4       97.11       88.11     10.14 o 
  -9   3   4     1679.54     1650.73     24.67 o 
  -8   3   4    24229.86    24667.05    175.86 o 
  -7   3   4     4833.80     4779.38     40.24 o 
  -6   3   4     8309.59     7939.29     65.67 o 
  -5   3   4     2335.55     2609.11     28.80 o 
  -4   3   4      439.51      562.12     13.76 o 
  -3   3   4     9004.71     8866.36     68.94 o 
  -2   3   4    17539.14    18314.70    142.67 o 
  -1   3   4    38394.84    39609.96    279.34 o 
   0   3   4     1164.72     1204.44     18.59 o 
   1   3   4     3439.33     3598.24     36.08 o 
   2   3   4     1395.90     1403.44     20.98 o 
   3   3   4     1266.86     1132.32     19.02 o 
   4   3   4     2123.25     2022.27     36.03 o 
   5   3   4     9814.38     9653.52     92.38 o 
   6   3   4     4718.00     4856.83     56.37 o 
   7   3   4     7538.77     7307.97     78.26 o 
   8   3   4     3992.53     3861.98     56.21 o 
   9   3   4       72.81       96.42     12.44 o 
  10   3   4     4658.90     4761.03     80.41 o 
  11   3   4     2056.22     1958.56     49.30 o 
  12   3   4      246.86      245.86     21.74 o 
  13   3   4       56.96       55.04     16.32 o 
  14   3   4      555.99      509.54     34.68 o 
 -17   4   4     1762.10     1963.40     90.15 o 
 -16   4   4      968.99     1029.66     82.36 o 
 -15   4   4      485.18      484.54     34.54 o 
 -14   4   4      612.60      631.04     26.30 o 
 -13   4   4     1800.72     1764.22     53.58 o 
 -12   4   4     5292.99     5498.29     79.46 o 
 -11   4   4     2294.15     2393.25     38.02 o 
 -10   4   4      348.36      350.58     17.38 o 
  -9   4   4       63.26       60.49      6.23 o 
  -8   4   4    13861.17    14409.17    109.14 o 
  -7   4   4      258.28      264.22      9.27 o 
  -6   4   4       58.27      127.34      6.54 o 
  -5   4   4     1757.68     2102.97     24.66 o 
  -4   4   4      592.61      635.04     12.63 o 
  -3   4   4    24037.57    24852.37    169.81 o 
  -2   4   4       11.44       25.58      3.69 o 
  -1   4   4    50341.16    51812.79    378.89 o 
   0   4   4      398.13      417.65     11.04 o 
   1   4   4     6040.90     6155.05     53.62 o 
   2   4   4        2.65        3.99      4.09 o 
   3   4   4    19496.98    20422.03    171.77 o 
   4   4   4     1703.62     1964.38     30.77 o 
   5   4   4     9286.41     9159.25    138.28 o 
   6   4   4      103.75      137.13     12.19 o 
   7   4   4       99.60      211.23     26.57 o 
   8   4   4      532.29      493.37     21.70 o 
   9   4   4     2486.81     2519.10     49.64 o 
  10   4   4     5670.12     5807.88     95.52 o 
  11   4   4        5.04        5.72     12.41 o 
  12   4   4      738.62      744.89     34.29 o 
  13   4   4        9.64       22.13     16.16 o 
  14   4   4      478.42      464.80     35.62 o 
 -17   5   4     2534.06     2782.76     57.83 o 
 -16   5   4       29.94       37.74     14.41 o 
 -15   5   4       19.80        2.30     12.43 o 
 -14   5   4      988.72     1026.37     35.41 o 
 -13   5   4     1530.97     1493.36     41.98 o 
 -12   5   4     9151.71     9184.75    122.49 o 
 -11   5   4       96.91      115.16     13.03 o 
 -10   5   4      766.33      829.91     23.87 o 
  -9   5   4        2.35        0.27      5.59 o 
  -8   5   4     3521.38     3377.03     36.11 o 
  -7   5   4      376.06      452.60     12.24 o 
  -6   5   4      619.34      646.70     13.97 o 
  -5   5   4        5.42        8.29      3.80 o 
  -4   5   4     5724.94     5277.62     40.59 o 
  -3   5   4     4330.19     4342.01     33.46 o 
  -2   5   4       10.71       28.75      7.56 o 
  -1   5   4    20554.62    20129.85    149.86 o 
   0   5   4    25802.40    26315.46    181.18 o 
   1   5   4    13699.68    13316.36    115.69 o 
   2   5   4     3233.00     3261.52     34.83 o 
   3   5   4      121.67      130.80      9.67 o 
   4   5   4      378.01      395.62     16.44 o 
   5   5   4     6494.66     6208.67     76.65 o 
   6   5   4      284.66      280.28     16.08 o 
   7   5   4      231.85      199.78     15.90 o 
   8   5   4      786.57      704.74     39.90 o 
   9   5   4      214.60      250.82     26.08 o 
  10   5   4       88.84       70.12     16.18 o 
  11   5   4        9.84       14.19     15.05 o 
  12   5   4     1620.17     1531.95     49.09 o 
  13   5   4     2050.36     2267.77     73.62 o 
  14   5   4      191.00      191.79     29.19 o 
 -17   6   4     2320.81     2453.21     57.93 o 
 -16   6   4       74.84       84.39     17.53 o 
 -15   6   4       77.61       79.16     16.41 o 
 -14   6   4      542.64      538.43     29.53 o 
 -13   6   4      733.90      722.33     33.35 o 
 -12   6   4        0.33       14.53     10.66 o 
 -11   6   4       21.35       13.63      9.51 o 
 -10   6   4     2487.81     2493.12     42.53 o 
  -9   6   4     1782.24     1863.00     46.14 o 
  -8   6   4     1521.23     1569.09     26.50 o 
  -7   6   4    15506.68    15633.34    151.23 o 
  -6   6   4     4082.84     4110.32     42.49 o 
  -5   6   4      205.75      251.46      7.39 o 
  -4   6   4    21663.06    22275.36    135.06 o 
  -3   6   4    25615.29    26554.25    165.55 o 
  -2   6   4     2483.66     2783.14     28.37 o 
  -1   6   4    21329.77    21193.67    150.78 o 
   0   6   4     6833.75     6684.56     62.02 o 
   1   6   4      570.70      528.83     12.42 o 
   2   6   4     5102.37     5328.34     58.10 o 
   3   6   4      521.98      559.64     14.08 o 
   4   6   4     1131.04     1205.48     29.06 o 
   5   6   4     4242.51     4170.39     60.95 o 
   6   6   4     2920.88     3088.86     70.71 o 
   7   6   4      192.05      172.72     16.34 o 
   8   6   4      305.81      283.72     20.17 o 
   9   6   4     1209.36     1091.62     35.78 o 
  10   6   4     2861.06     2768.52     58.88 o 
  11   6   4     1770.37     1765.82     77.52 o 
  12   6   4     3649.61     3554.65     79.42 o 
  13   6   4      531.99      494.06     47.27 o 
 -17   7   4      932.56     1044.02     56.33 o 
 -16   7   4      459.34      503.92     30.18 o 
 -15   7   4       11.13       -3.60     13.42 o 
 -14   7   4      480.45      479.55     30.77 o 
 -13   7   4       18.62       12.08     13.17 o 
 -12   7   4     6457.75     6455.08    100.00 o 
 -11   7   4     1119.78     1065.07     31.56 o 
 -10   7   4     1804.92     1882.83     37.16 o 
  -9   7   4      809.06      807.62     23.74 o 
  -8   7   4     1622.32     1771.59     48.89 o 
  -7   7   4    20654.86    20899.29    203.71 o 
  -6   7   4     4159.12     4293.50     42.04 o 
  -5   7   4     3128.69     3366.27     31.19 o 
  -4   7   4     3869.83     3842.72     35.32 o 
  -3   7   4      483.92      494.22     11.32 o 
  -2   7   4      139.54      158.10      7.94 o 
  -1   7   4     8911.89     8361.79     62.53 o 
   0   7   4       23.59       41.99      5.74 o 
   1   7   4     4439.42     4268.65     46.63 o 
   2   7   4     3947.24     4234.37     46.07 o 
   3   7   4     2754.14     2756.99     33.37 o 
   4   7   4     1062.68      963.51     36.20 o 
   5   7   4       51.38       61.96     13.07 o 
   6   7   4    11034.05    10852.25    145.89 o 
   7   7   4      813.31      808.59     32.63 o 
   8   7   4     1372.07     1404.17     74.09 o 
   9   7   4      173.48      144.04     20.14 o 
  10   7   4     1063.39     1006.50     64.09 o 
  11   7   4     2215.49     2036.49     64.38 o 
  12   7   4     5424.71     5228.58    179.65 o 
  13   7   4        2.69        8.00     20.51 o 
 -17   8   4       32.33       18.89     18.41 o 
 -16   8   4     3551.85     3813.76     82.04 o 
 -15   8   4     1751.90     1786.21     53.48 o 
 -14   8   4       21.06        7.71     15.90 o 
 -13   8   4       99.25       97.23     26.89 o 
 -12   8   4     4460.89     4526.84    119.83 o 
 -11   8   4      155.04      149.09     16.14 o 
 -10   8   4     6392.33     6566.49     83.16 o 
  -9   8   4     1386.45     1326.59     37.29 o 
  -8   8   4      634.64      625.99     21.89 o 
  -7   8   4     6183.97     6282.58     71.31 o 
  -6   8   4     8453.32     8749.25     76.72 o 
  -5   8   4     5502.88     5285.32     47.15 o 
  -4   8   4        7.02       10.24      4.30 o 
  -3   8   4     8215.18     8114.06     65.52 o 
  -2   8   4       66.15       94.26      6.56 o 
  -1   8   4     3115.51     3063.21     32.45 o 
   0   8   4        0.91       17.84      8.65 o 
   1   8   4     2166.85     2108.69     29.20 o 
   2   8   4     1193.52     1174.64     21.92 o 
   3   8   4     5911.67     5985.19     67.29 o 
   4   8   4     1987.49     1942.16     47.86 o 
   5   8   4        1.70       -0.01     10.84 o 
   6   8   4     4809.09     4614.60    129.09 o 
   7   8   4     1804.16     1730.39     49.35 o 
   8   8   4     2363.58     2356.03     59.54 o 
   9   8   4     1530.82     1525.70     52.41 o 
  10   8   4        2.41      -10.11     15.34 o 
  11   8   4     1149.59     1042.59     55.87 o 
  12   8   4     1989.26     1973.45     76.59 o 
 -16   9   4     1825.81     1902.15     59.35 o 
 -15   9   4     3486.23     3554.12     88.66 o 
 -14   9   4      775.19      796.62     41.69 o 
 -13   9   4     1933.49     1988.77    100.11 o 
 -12   9   4      387.59      382.07     26.72 o 
 -11   9   4      990.72      966.99     37.16 o 
 -10   9   4     6671.51     6863.22    106.46 o 
  -9   9   4      200.10      182.30     15.22 o 
  -8   9   4     1463.25     1344.42     35.38 o 
  -7   9   4       18.23       38.09     10.36 o 
  -6   9   4       42.20       22.98      6.54 o 
  -5   9   4     4935.28     4884.66     42.71 o 
  -4   9   4      141.19      139.66      7.96 o 
  -3   9   4     5445.55     5476.67     48.34 o 
  -2   9   4     5794.62     5788.71     49.30 o 
  -1   9   4     1912.34     1843.46     26.67 o 
   0   9   4     5531.69     5369.79     55.73 o 
   1   9   4      307.53      309.31     14.79 o 
   2   9   4     4070.75     4005.39     53.84 o 
   3   9   4     6627.01     6519.37     78.66 o 
   4   9   4     6655.49     6414.43    102.97 o 
   5   9   4     1100.88     1021.46     38.29 o 
   6   9   4     1271.92     1268.88     42.89 o 
   7   9   4       62.76       90.86     19.73 o 
   8   9   4      293.86      290.97     26.73 o 
   9   9   4      935.02      953.64     42.57 o 
  10   9   4      281.13      229.68     26.75 o 
  11   9   4       94.20       58.51     25.31 o 
  12   9   4        9.53       -2.67     21.84 o 
 -16  10   4     1177.98     1322.49     52.30 o 
 -15  10   4      313.80      302.38     32.40 o 
 -14  10   4       40.41       32.62     19.76 o 
 -13  10   4      268.72      244.97     27.53 o 
 -12  10   4     1307.45     1349.57     50.06 o 
 -11  10   4     1458.15     1392.77     45.82 o 
 -10  10   4     1163.79     1255.52     44.71 o 
  -9  10   4     2681.75     2676.11     54.10 o 
  -8  10   4      212.20      208.58     17.46 o 
  -7  10   4        6.63       -0.03      5.97 o 
  -6  10   4       83.66       79.82      9.19 o 
  -5  10   4     4312.71     4363.01     49.29 o 
  -4  10   4     2508.70     2556.31     30.14 o 
  -3  10   4     1656.48     1677.05     23.98 o 
  -2  10   4        6.68       15.47      9.19 o 
  -1  10   4     1081.57     1159.90     24.12 o 
   0  10   4     8038.86     7949.92     75.75 o 
   1  10   4     2867.34     2710.20     33.93 o 
   2  10   4     1144.24     1140.88     29.82 o 
   3  10   4      678.50      658.22     23.52 o 
   4  10   4      137.86      126.06     29.38 o 
   5  10   4      425.99      370.43     27.42 o 
   6  10   4     1481.69     1567.51     59.73 o 
   7  10   4      250.59      224.63     35.30 o 
   8  10   4      257.50      271.27     27.33 o 
   9  10   4      263.55      225.73     27.08 o 
  10  10   4      190.66      128.99     32.42 o 
  11  10   4      196.31      157.69     32.62 o 
 -16  11   4      766.20      778.46     62.05 o 
 -15  11   4      119.88       98.38     23.85 o 
 -14  11   4      807.03      846.98     46.78 o 
 -13  11   4      188.75      154.49     22.92 o 
 -12  11   4      201.56      146.92     21.58 o 
 -11  11   4       14.50       28.55     17.16 o 
 -10  11   4      588.89      585.45     33.21 o 
  -9  11   4     6186.71     6016.59    118.71 o 
  -8  11   4      487.79      520.29     23.55 o 
  -7  11   4      286.09      290.25     14.42 o 
  -6  11   4      102.84      101.72     10.63 o 
  -5  11   4    12025.92    11940.73     97.34 o 
  -4  11   4     2827.25     2753.60     32.80 o 
  -3  11   4    10430.99    10518.52    117.78 o 
  -2  11   4     3871.95     3618.82     57.20 o 
  -1  11   4       45.29       56.16      9.57 o 
   0  11   4     2660.60     2673.61     39.53 o 
   1  11   4     2775.49     2745.46     41.34 o 
   2  11   4       16.65       13.77     10.27 o 
   3  11   4     1703.85     1580.12     66.09 o 
   4  11   4     1819.09     1793.54     53.43 o 
   5  11   4      409.36      388.33     29.42 o 
   6  11   4     1178.62     1174.95     46.18 o 
   7  11   4     1200.22     1173.39     47.83 o 
   8  11   4     3569.62     3607.08     85.57 o 
   9  11   4     1048.52     1069.40     55.11 o 
  10  11   4      130.65      132.32     27.83 o 
 -16  12   4      149.53      138.65     26.70 o 
 -15  12   4      272.50      251.36     29.97 o 
 -14  12   4     2038.47     1984.54     64.97 o 
 -13  12   4      692.77      832.70     41.66 o 
 -12  12   4       23.15       39.38     17.43 o 
 -11  12   4     4333.60     4411.86     99.35 o 
 -10  12   4      138.85       95.75     19.93 o 
  -9  12   4     4209.31     4383.54     70.70 o 
  -8  12   4     2695.84     2572.71     46.60 o 
  -7  12   4     1971.74     1993.57     33.99 o 
  -6  12   4     6003.02     6078.00     65.55 o 
  -5  12   4     2471.73     2564.48     33.60 o 
  -4  12   4      265.81      284.91     17.33 o 
  -3  12   4     2548.35     2374.97     41.99 o 
  -2  12   4      169.94      147.43     13.82 o 
  -1  12   4     5938.25     6020.53     78.86 o 
   0  12   4        5.31        0.51      7.71 o 
   1  12   4     1123.10     1131.79     31.98 o 
   2  12   4      780.02      817.35     27.78 o 
   3  12   4      688.29      620.56     30.17 o 
   4  12   4     2367.98     2189.11     61.63 o 
   5  12   4       58.96       65.24     19.09 o 
   6  12   4      283.74      207.89     26.56 o 
   7  12   4     5980.71     5984.54    116.41 o 
   8  12   4     2370.52     2360.46     78.07 o 
   9  12   4       51.87       41.28     23.34 o 
 -15  13   4     2808.12     2851.60     81.03 o 
 -14  13   4      989.75     1043.23     87.55 o 
 -13  13   4       80.68       60.57     18.25 o 
 -12  13   4      447.66      434.84     30.65 o 
 -11  13   4     5724.08     5786.15    109.48 o 
 -10  13   4      870.90      819.21     55.16 o 
  -9  13   4     3840.01     4020.22     64.95 o 
  -8  13   4     1471.08     1463.65     36.35 o 
  -7  13   4        3.59       -1.60      8.37 o 
  -6  13   4     4204.97     4231.73     53.67 o 
  -5  13   4      985.17     1018.77     42.11 o 
  -4  13   4      133.32      132.08     15.06 o 
  -3  13   4      151.98      127.35     15.17 o 
  -2  13   4     1723.58     1782.51     39.96 o 
  -1  13   4     1244.12     1182.11     29.75 o 
   0  13   4      277.96      216.56     14.47 o 
   1  13   4      391.80      370.75     21.64 o 
   2  13   4     4859.72     4917.44     72.80 o 
   3  13   4     6166.83     6145.87     99.36 o 
   4  13   4     1347.30     1296.29     50.86 o 
   5  13   4      279.62      184.05     28.37 o 
   6  13   4      353.35      332.25     33.51 o 
   7  13   4     2792.20     2783.49     92.70 o 
   8  13   4      268.24      180.52     32.77 o 
 -15  14   4     2499.31     2568.82     80.05 o 
 -14  14   4      513.54      411.24     37.29 o 
 -13  14   4       53.06       39.05     19.23 o 
 -12  14   4      318.46      332.70     30.06 o 
 -11  14   4      964.06      956.39     64.45 o 
 -10  14   4      883.74      870.80     38.72 o 
  -9  14   4     1752.96     1584.98     41.69 o 
  -8  14   4      785.76      759.10     21.73 o 
  -7  14   4     4031.38     4162.79     55.96 o 
  -6  14   4      443.69      406.01     24.72 o 
  -5  14   4       49.11       54.17     13.18 o 
  -4  14   4        7.11        8.07     11.37 o 
  -3  14   4     1508.97     1486.90     62.28 o 
  -2  14   4     8602.58     8892.32    108.94 o 
  -1  14   4       16.93       22.82     10.92 o 
   0  14   4      470.92      434.98     33.06 o 
   1  14   4     1936.93     1941.28     54.87 o 
   2  14   4     2792.06     2787.10     52.86 o 
   3  14   4     1516.97     1542.51     48.40 o 
   4  14   4     2850.70     2839.56     77.09 o 
   5  14   4      146.00      134.19     29.59 o 
   6  14   4      772.99      790.80     50.58 o 
   7  14   4      441.55      413.54     41.54 o 
 -14  15   4      749.45      743.93     47.05 o 
 -13  15   4       56.89       53.11     22.32 o 
 -12  15   4      882.07      948.74     54.79 o 
 -11  15   4      457.26      441.48     36.77 o 
 -10  15   4      784.76      856.67     40.24 o 
  -9  15   4       20.18        0.45     14.30 o 
  -8  15   4     1610.24     1643.32     43.89 o 
  -7  15   4     4853.11     4822.69     85.81 o 
  -6  15   4      582.93      531.02     31.86 o 
  -5  15   4        7.32        1.68     11.68 o 
  -4  15   4     1229.64     1176.61     35.27 o 
  -3  15   4      142.50      103.17     27.18 o 
  -2  15   4     1310.27     1398.36     50.47 o 
  -1  15   4      496.79      473.90     27.78 o 
   0  15   4     2844.61     2847.52     69.43 o 
   1  15   4     1642.70     1544.99     50.09 o 
   2  15   4      436.00      494.21     46.16 o 
   3  15   4       31.12       24.42     17.44 o 
   4  15   4       54.75       11.12     19.55 o 
   5  15   4        4.90        8.84     23.65 o 
   6  15   4      940.43     1072.26    127.59 o 
 -13  16   4      459.17      409.88     35.08 o 
 -12  16   4      213.97      170.40     26.14 o 
 -11  16   4     1501.92     1454.88     53.23 o 
 -10  16   4       86.19       85.07     18.81 o 
  -9  16   4     3873.09     3919.02    101.52 o 
  -8  16   4     3801.95     4118.38     82.24 o 
  -7  16   4      414.81      390.48     28.02 o 
  -6  16   4        4.91      -24.09     13.99 o 
  -5  16   4      542.25      555.55     26.07 o 
  -4  16   4     4211.37     4238.72     65.22 o 
  -3  16   4     1866.95     1786.53     41.29 o 
  -2  16   4      625.66      662.38     37.47 o 
  -1  16   4      117.25       84.30     24.18 o 
   0  16   4       19.62       13.61     19.27 o 
   1  16   4      989.00      996.27     42.16 o 
   2  16   4        9.23        9.36     23.38 o 
   3  16   4      379.81      447.85     51.94 o 
   4  16   4        4.00      -19.86     19.68 o 
   5  16   4     1609.36     1638.05     89.98 o 
 -12  17   4      691.97      715.18     47.18 o 
 -11  17   4       57.13       19.64     20.69 o 
 -10  17   4       28.57       66.84     58.71 o 
  -9  17   4      861.03      875.90     87.93 o 
  -8  17   4     3080.87     3076.80     79.72 o 
  -7  17   4       68.15       56.97     22.15 o 
  -6  17   4      231.17      178.41     24.79 o 
  -5  17   4      786.50      753.40     29.01 o 
  -4  17   4     1561.87     1625.96     40.61 o 
  -3  17   4      363.70      358.24     22.47 o 
  -2  17   4       93.86       97.31     20.67 o 
  -1  17   4      194.16      183.01     33.35 o 
   0  17   4     2084.94     2132.10     62.58 o 
   1  17   4       14.82       20.98     19.72 o 
   2  17   4      663.59      668.40     59.74 o 
   3  17   4     1155.35      984.29     70.59 o 
   4  17   4      335.61      328.71     53.48 o 
 -11  18   4      110.64      110.43     38.26 o 
 -10  18   4      902.21      924.60     68.64 o 
  -9  18   4      111.75      112.93     38.03 o 
  -8  18   4     1261.68     1264.06     52.73 o 
  -7  18   4     1246.04     1299.30     73.87 o 
  -6  18   4       96.82       90.47     22.31 o 
  -5  18   4      563.23      562.97     31.83 o 
  -4  18   4      554.62      645.30     28.25 o 
  -3  18   4      449.91      453.86     26.97 o 
  -2  18   4        2.59       25.34     22.24 o 
  -1  18   4     2659.78     2751.52    106.21 o 
   0  18   4     2182.89     2368.63    100.85 o 
   1  18   4      475.94      428.37     94.42 o 
   2  18   4      382.25      402.40     61.04 o 
  -9  19   4      194.50      187.74     44.40 o 
  -8  19   4       50.00       82.16     35.23 o 
  -7  19   4     1249.24     1291.12    105.42 o 
  -6  19   4     1768.72     1974.35     77.12 o 
  -5  19   4       79.80       80.18     34.91 o 
  -4  19   4      403.85      385.01     35.00 o 
  -3  19   4      618.19      732.40     58.19 o 
  -2  19   4        9.18       35.20     32.32 o 
  -1  19   4     3208.26     3440.37    205.17 o 
   0  19   4      278.35      365.95     74.10 o 
   1 -20   5      138.63      181.54     41.75 o 
   2 -20   5      359.39      351.78     47.66 o 
   3 -20   5       16.87      -23.17     34.08 o 
   4 -20   5      347.58      309.02     36.96 o 
   5 -20   5      508.34      435.35     62.49 o 
   6 -20   5      382.25      282.95     59.35 o 
   7 -20   5     3401.39     3492.55    158.19 o 
  -2 -19   5      409.70      429.52     54.19 o 
  -1 -19   5      629.52      703.87     61.56 o 
   0 -19   5      380.00      314.44     47.72 o 
   1 -19   5      595.66      628.55     98.51 o 
   2 -19   5      174.86      176.34     39.29 o 
   3 -19   5     1837.20     2127.81    114.10 o 
   4 -19   5       30.04      -20.65     25.37 o 
   5 -19   5        8.58        0.03     40.09 o 
   6 -19   5       79.64       76.94     45.76 o 
   7 -19   5     4625.61     4427.39    181.71 o 
   8 -19   5        4.81      -17.08     29.97 o 
   9 -19   5       35.17      -22.76     38.75 o 
  -4 -18   5       23.19       19.97     67.52 o 
  -3 -18   5       10.46       11.24     31.17 o 
  -2 -18   5     2507.45     2685.92    107.49 o 
  -1 -18   5       17.90       20.27     54.21 o 
   0 -18   5      224.70      229.73     60.16 o 
   1 -18   5     1845.83     1783.26     59.43 o 
   2 -18   5     1466.13     1629.49     51.34 o 
   3 -18   5     5021.77     5266.70     82.91 o 
   4 -18   5       44.70        2.41     24.75 o 
   5 -18   5        4.75       -6.28     19.03 o 
   6 -18   5      458.18      507.03     49.87 o 
   7 -18   5     2822.07     2952.12     85.84 o 
   8 -18   5       80.77       80.93     22.71 o 
   9 -18   5       34.21       21.63     41.56 o 
  10 -18   5       51.87       67.34     45.65 o 
  11 -18   5      262.92      158.95     54.42 o 
  -5 -17   5      600.05      518.02     47.51 o 
  -4 -17   5       13.02      -35.00     19.03 o 
  -3 -17   5     2292.08     2304.72     99.23 o 
  -2 -17   5     4364.05     4229.86    126.26 o 
  -1 -17   5     1279.69     1274.62     47.90 o 
   0 -17   5        1.68        0.66     17.81 o 
   1 -17   5     4535.84     4521.43     84.98 o 
   2 -17   5        1.48        4.45     14.80 o 
   3 -17   5     1822.27     1929.23     47.46 o 
   4 -17   5     1120.32     1127.87     39.89 o 
   5 -17   5       83.29       95.17     22.58 o 
   6 -17   5     1342.11     1443.56     52.07 o 
   7 -17   5      301.12      211.58     31.90 o 
   8 -17   5      772.64      806.19     71.87 o 
   9 -17   5       32.32       29.79     42.37 o 
  10 -17   5      178.04      119.54     35.53 o 
  11 -17   5     1064.29     1099.37     63.08 o 
  12 -17   5      501.10      503.60     48.16 o 
  -7 -16   5      228.80      189.40     35.57 o 
  -6 -16   5      305.28      250.09     36.85 o 
  -5 -16   5      518.19      501.60     44.87 o 
  -4 -16   5      803.72      822.02     46.30 o 
  -3 -16   5     5149.72     5123.12     94.91 o 
  -2 -16   5     1239.00     1180.09     59.55 o 
  -1 -16   5      221.11      251.20     25.95 o 
   0 -16   5        7.71       -2.39     16.90 o 
   1 -16   5     1557.02     1655.59     48.02 o 
   2 -16   5      296.91      300.07     23.50 o 
   3 -16   5       79.67       52.45     15.71 o 
   4 -16   5     1188.08     1176.52     39.15 o 
   5 -16   5      141.67      155.78     19.18 o 
   6 -16   5      396.23      353.74     35.52 o 
   7 -16   5       78.54       55.34     22.26 o 
   8 -16   5     2422.51     2532.35     84.54 o 
   9 -16   5     1301.39     1186.22     51.39 o 
  10 -16   5     1982.33     1990.31     63.94 o 
  11 -16   5      208.54      192.69     60.80 o 
  12 -16   5      148.07       86.57     29.13 o 
  13 -16   5       66.32       71.81     28.83 o 
  -8 -15   5     3547.60     3669.18    113.96 o 
  -7 -15   5      144.83      137.80     30.13 o 
  -6 -15   5      296.89      318.10     33.88 o 
  -5 -15   5        1.81      -13.65     17.48 o 
  -4 -15   5      934.23      867.37     45.40 o 
  -3 -15   5     1393.33     1382.70     46.08 o 
  -2 -15   5        1.15        2.60     11.57 o 
  -1 -15   5     1445.16     1429.44     47.40 o 
   0 -15   5      771.47      696.10     32.02 o 
   1 -15   5       81.46       52.97     14.88 o 
   2 -15   5      223.22      219.41     19.23 o 
   3 -15   5      114.94       98.83     16.40 o 
   4 -15   5       95.45       87.05     15.32 o 
   5 -15   5     5280.06     5367.60     83.28 o 
   6 -15   5     1854.72     1817.02     60.23 o 
   7 -15   5        5.40       -6.22     15.10 o 
   8 -15   5      592.67      574.46     25.85 o 
   9 -15   5     2964.38     3038.63     78.06 o 
  10 -15   5     1371.14     1315.54     77.79 o 
  11 -15   5       44.62       35.70     23.72 o 
  12 -15   5        7.03       19.99     22.25 o 
  13 -15   5      955.39      864.21     58.53 o 
  -9 -14   5      967.62      968.89     55.55 o 
  -8 -14   5     1523.56     1447.54     75.21 o 
  -7 -14   5       37.59       27.37     20.47 o 
  -6 -14   5       94.87       73.13     21.95 o 
  -5 -14   5       30.09       32.11     18.62 o 
  -4 -14   5        9.62       25.09     18.56 o 
  -3 -14   5      388.45      320.45     25.26 o 
  -2 -14   5     1259.68     1174.85     37.26 o 
  -1 -14   5     1714.72     1770.00     41.63 o 
   0 -14   5     2342.65     2364.18     53.67 o 
   1 -14   5     2493.52     2396.36     46.88 o 
   2 -14   5     6101.98     5978.99     81.82 o 
   3 -14   5     5990.62     5937.53     81.68 o 
   4 -14   5     2689.92     2535.73     54.33 o 
   5 -14   5     5303.54     5336.70     80.99 o 
   6 -14   5     1485.37     1436.03     46.40 o 
   7 -14   5      626.20      649.77     27.11 o 
   8 -14   5     2374.01     2473.30     53.72 o 
   9 -14   5      153.88      116.30     19.95 o 
  10 -14   5       24.33       42.23     19.31 o 
  11 -14   5       58.13       30.56     19.21 o 
  12 -14   5       58.50       65.05     22.12 o 
  13 -14   5     1536.81     1496.49     98.61 o 
  14 -14   5      366.23      326.73     38.94 o 
 -10 -13   5      999.12     1014.82    124.46 o 
  -9 -13   5      455.57      444.30     40.16 o 
  -8 -13   5      179.47      126.12     24.99 o 
  -7 -13   5     2130.43     1945.63     62.25 o 
  -6 -13   5       98.18       96.91     22.06 o 
  -5 -13   5       92.16       91.22     20.81 o 
  -4 -13   5      263.02      251.73     26.87 o 
  -3 -13   5     2286.08     2291.63     53.67 o 
  -2 -13   5     1604.77     1597.45     37.26 o 
  -1 -13   5     4525.78     4574.73     68.70 o 
   0 -13   5      200.14      121.99     13.03 o 
   1 -13   5     1284.98     1143.66     32.29 o 
   2 -13   5     6399.93     6596.87     85.36 o 
   3 -13   5     3007.15     2911.69     51.10 o 
   4 -13   5     3530.55     3575.70     52.86 o 
   5 -13   5     2834.53     2932.89     49.64 o 
   6 -13   5      242.78      222.97     17.68 o 
   7 -13   5      382.12      404.95     27.31 o 
   8 -13   5     5798.46     5684.19     92.33 o 
   9 -13   5      380.09      335.25     29.71 o 
  10 -13   5      559.19      524.71     54.24 o 
  11 -13   5     2083.57     2051.39     93.42 o 
  12 -13   5       81.64       52.05     19.95 o 
  13 -13   5      233.39      236.18     34.86 o 
  14 -13   5       20.33       74.17     25.68 o 
 -11 -12   5       75.19       45.97     23.82 o 
 -10 -12   5       13.47       31.57     24.15 o 
  -9 -12   5       20.78       38.19     25.10 o 
  -8 -12   5        7.45       48.35     19.79 o 
  -7 -12   5     4467.96     4494.52    102.48 o 
  -6 -12   5     4098.73     3993.39     85.14 o 
  -5 -12   5      266.18      266.71     26.04 o 
  -4 -12   5       39.95       45.51     16.10 o 
  -3 -12   5     1087.56      987.41     34.16 o 
  -2 -12   5     2065.00     2034.46     40.94 o 
  -1 -12   5    15266.09    15411.83    146.92 o 
   0 -12   5      336.17      291.23     14.75 o 
   1 -12   5     1625.80     1648.73     33.68 o 
   2 -12   5      631.78      677.50     30.69 o 
   3 -12   5     2938.75     2825.10     44.49 o 
   4 -12   5     1758.44     1753.52     30.30 o 
   5 -12   5       16.60        0.18      7.64 o 
   6 -12   5     2948.09     3035.16     52.70 o 
   7 -12   5     1939.20     1795.23     38.40 o 
   8 -12   5     2182.68     2254.91     52.12 o 
   9 -12   5      450.61      408.05     30.86 o 
  10 -12   5     1418.06     1358.18     51.92 o 
  11 -12   5     1175.49     1124.73     47.10 o 
  12 -12   5     2993.49     2839.63     74.92 o 
  13 -12   5      624.73      607.90     39.18 o 
  14 -12   5      676.16      613.71     78.93 o 
  15 -12   5     1209.58     1207.59     59.06 o 
 -11 -11   5      111.41      161.32     50.62 o 
 -10 -11   5     1216.57     1239.96     54.20 o 
  -9 -11   5     1164.21     1090.86     45.92 o 
  -8 -11   5      244.89      152.48     41.08 o 
  -7 -11   5     1604.13     1609.80     51.43 o 
  -6 -11   5     3389.31     3276.12     73.17 o 
  -5 -11   5     5013.65     4806.36     90.16 o 
  -4 -11   5     1395.39     1422.44     45.05 o 
  -3 -11   5      172.57      168.71     11.82 o 
  -2 -11   5     3922.95     3948.95     56.97 o 
  -1 -11   5     9217.94     8994.43     82.11 o 
   0 -11   5      147.39      163.02     11.35 o 
   1 -11   5     2056.82     2222.02     33.68 o 
   2 -11   5      103.30      142.61     12.20 o 
   3 -11   5     1465.33     1489.85     26.90 o 
   4 -11   5     1182.91     1229.30     26.41 o 
   5 -11   5     2115.70     2040.88     58.65 o 
   6 -11   5      547.11      512.27     21.27 o 
   7 -11   5      536.33      559.81     20.90 o 
   8 -11   5     2772.09     2804.81     65.86 o 
   9 -11   5     5328.88     5311.06    108.77 o 
  10 -11   5      953.68      939.49     40.76 o 
  11 -11   5      730.74      725.13     42.81 o 
  12 -11   5      824.45      829.83     41.10 o 
  13 -11   5      888.92      800.73     41.56 o 
  14 -11   5      861.26      769.75     42.27 o 
  15 -11   5     1382.04     1404.29     61.38 o 
 -12 -10   5      519.20      493.01     49.97 o 
 -11 -10   5      256.82      227.19     26.64 o 
 -10 -10   5     1772.31     1729.45     55.15 o 
  -9 -10   5      642.09      598.81     34.08 o 
  -8 -10   5      621.98      565.32     39.41 o 
  -7 -10   5     5076.69     4984.67     91.61 o 
  -6 -10   5       18.50       -1.40     18.62 o 
  -5 -10   5      755.98      697.63     31.87 o 
  -4 -10   5      565.51      554.27     28.19 o 
  -3 -10   5     1333.42     1320.82     29.89 o 
  -2 -10   5     2199.77     2169.35     37.11 o 
  -1 -10   5       64.02       44.18     10.89 o 
   0 -10   5    12472.75    11813.10    100.59 o 
   1 -10   5     3720.85     3709.80     41.93 o 
   2 -10   5      273.77      275.34     10.72 o 
   3 -10   5      318.34      315.89     12.40 o 
   4 -10   5     5722.93     5874.23     55.81 o 
   5 -10   5     6470.12     6630.10     70.80 o 
   6 -10   5     7565.04     7596.55     88.95 o 
   7 -10   5      174.29      155.70     13.72 o 
   8 -10   5      734.39      738.72     33.32 o 
   9 -10   5     1739.86     1759.17     50.76 o 
  10 -10   5     5846.48     5661.95    101.45 o 
  11 -10   5     1090.42     1059.61     42.78 o 
  12 -10   5       12.31        8.25     15.22 o 
  13 -10   5      327.47      289.41     27.89 o 
  14 -10   5       42.88       47.39     18.26 o 
  15 -10   5      785.70      685.95     43.68 o 
 -13  -9   5      821.90      945.75     46.65 o 
 -12  -9   5     1702.64     1685.18     54.18 o 
 -11  -9   5     1668.28     1728.87     62.01 o 
 -10  -9   5       26.81       32.89     20.71 o 
  -9  -9   5        3.15       -5.89     12.57 o 
  -8  -9   5        2.56       -4.35     11.77 o 
  -7  -9   5     2295.30     2262.23     50.65 o 
  -6  -9   5       19.62       30.34     11.87 o 
  -5  -9   5     2240.41     2187.18     47.53 o 
  -4  -9   5     3307.63     3222.25     57.45 o 
  -3  -9   5       48.99       31.12      7.15 o 
  -2  -9   5        5.45        5.25      6.86 o 
  -1  -9   5     5661.10     5445.01     54.07 o 
   0  -9   5     8879.76     9030.96     71.98 o 
   1  -9   5     2624.37     2685.72     30.04 o 
   2  -9   5    11842.17    11912.92     83.01 o 
   3  -9   5     5330.81     5429.20     46.65 o 
   4  -9   5    11165.21    11325.07     89.09 o 
   5  -9   5      119.87      138.91     10.76 o 
   6  -9   5    11432.87    11150.83    116.13 o 
   7  -9   5        9.74        1.19      8.83 o 
   8  -9   5     2992.93     3097.04     64.72 o 
   9  -9   5      158.41      158.64     20.88 o 
  10  -9   5     2583.38     2492.97     60.80 o 
  11  -9   5      299.94      301.79     24.87 o 
  12  -9   5       42.25       15.71     15.14 o 
  13  -9   5      465.79      514.99     46.85 o 
  14  -9   5       27.49        7.30     16.69 o 
  15  -9   5        2.63      -10.21     17.20 o 
  16  -9   5     1513.05     1509.85     60.60 o 
 -13  -8   5      297.39      265.66     28.01 o 
 -12  -8   5     1082.55     1048.71     41.93 o 
 -11  -8   5     1066.17     1027.30     42.00 o 
 -10  -8   5      322.40      323.23     22.35 o 
  -9  -8   5      564.79      578.08     25.44 o 
  -8  -8   5       17.35       14.15     10.69 o 
  -7  -8   5       53.71       54.32     11.69 o 
  -6  -8   5     5826.22     5742.33     76.20 o 
  -5  -8   5     6443.08     6176.96     88.76 o 
  -4  -8   5       12.32       23.66     10.33 o 
  -3  -8   5     4449.58     4415.11     48.65 o 
  -2  -8   5     3658.93     3609.44     40.88 o 
  -1  -8   5     4621.70     4395.62     39.38 o 
   0  -8   5     8743.65     8651.75     67.95 o 
   1  -8   5     8148.51     8258.72     66.05 o 
   2  -8   5    15592.19    15095.85    103.41 o 
   3  -8   5    13636.18    13557.84     93.44 o 
   4  -8   5     2131.40     2091.21     22.47 o 
   5  -8   5      287.00      311.25     12.75 o 
   6  -8   5     1233.39     1201.12     25.13 o 
   7  -8   5      400.87      407.24     23.05 o 
   8  -8   5     2823.04     2761.18     73.33 o 
   9  -8   5     1708.68     1650.24     61.52 o 
  10  -8   5      545.88      518.60     34.58 o 
  11  -8   5      712.01      687.42     32.88 o 
  12  -8   5      926.24      978.05     39.64 o 
  13  -8   5     2789.45     2738.13     67.55 o 
  14  -8   5      867.23      793.74     38.58 o 
  15  -8   5      277.02      305.16     30.50 o 
  16  -8   5     2986.18     3052.75     83.55 o 
 -14  -7   5      315.21      328.63     59.52 o 
 -13  -7   5      762.73      757.44     33.18 o 
 -12  -7   5       50.19       44.71     15.10 o 
 -11  -7   5     1092.28     1161.26     34.87 o 
 -10  -7   5      156.34      117.37     19.95 o 
  -9  -7   5       31.91       24.89     10.41 o 
  -8  -7   5        7.40       16.35     11.53 o 
  -7  -7   5     2401.60     2233.01     47.88 o 
  -6  -7   5    20620.25    20031.70    214.07 o 
  -5  -7   5     3039.48     3025.89     50.46 o 
  -4  -7   5        4.47        7.98      7.72 o 
  -3  -7   5      189.92      162.17     10.26 o 
  -2  -7   5     2548.28     2371.72     27.55 o 
  -1  -7   5     2632.71     2470.89     25.79 o 
   0  -7   5     9890.89     9751.61     72.78 o 
   1  -7   5     6583.80     6767.40     55.68 o 
   2  -7   5       63.13      116.51      6.41 o 
   3  -7   5     3835.88     3799.43     34.90 o 
   4  -7   5     1790.62     2066.06     29.08 o 
   5  -7   5     1395.04     1329.34     22.61 o 
   6  -7   5       23.22       17.55      9.35 o 
   7  -7   5     8062.35     8160.40    114.32 o 
   8  -7   5       20.78       32.89     12.29 o 
   9  -7   5       32.06       38.04     13.91 o 
  10  -7   5       34.88       27.77     12.60 o 
  11  -7   5     7981.82     7794.58    119.43 o 
  12  -7   5     4246.81     4213.03     82.95 o 
  13  -7   5     2819.15     2777.27     74.07 o 
  14  -7   5      237.36      216.84     23.40 o 
  15  -7   5        5.19      -16.68     18.46 o 
  16  -7   5     1552.50     1646.20     59.62 o 
 -14  -6   5      197.20      146.85     21.08 o 
 -13  -6   5       63.08       88.05     15.89 o 
 -12  -6   5      584.21      533.66     24.45 o 
 -11  -6   5     5790.62     5900.01     80.86 o 
 -10  -6   5     1638.52     1499.79     41.89 o 
  -9  -6   5     7094.12     7223.41    101.53 o 
  -8  -6   5      240.47      223.79     21.78 o 
  -7  -6   5       42.90       57.34     11.58 o 
  -6  -6   5    12006.13    11645.20    126.71 o 
  -5  -6   5     7235.00     7110.08     85.20 o 
  -4  -6   5     2659.83     2402.86     40.76 o 
  -3  -6   5     1598.67     1616.95     26.75 o 
  -2  -6   5       73.77       65.90      7.12 o 
  -1  -6   5     1340.72     1461.90     17.81 o 
   0  -6   5    11039.34    10713.82     77.49 o 
   1  -6   5     7705.67     7972.84     64.11 o 
   2  -6   5    12665.98    12413.42     97.53 o 
   3  -6   5     7255.05     7638.87     57.70 o 
   4  -6   5      443.14      441.98     11.60 o 
   5  -6   5       56.98       54.34      5.76 o 
   6  -6   5       59.19       54.33     10.82 o 
   7  -6   5    28615.27    28186.01    311.39 o 
   8  -6   5      128.51      124.68     14.64 o 
   9  -6   5     3087.78     2927.67     64.80 o 
  10  -6   5     1185.38     1194.35     37.23 o 
  11  -6   5     1810.23     1735.31     77.95 o 
  12  -6   5       98.29       92.77     17.01 o 
  13  -6   5     2573.03     2582.66     61.64 o 
  14  -6   5      125.44      117.16     19.61 o 
  15  -6   5      368.76      339.03     29.61 o 
  16  -6   5      151.22      149.63     24.39 o 
 -15  -5   5     2763.11     2984.32     78.65 o 
 -14  -5   5      261.83      240.41     21.63 o 
 -13  -5   5     1824.66     1821.70     42.91 o 
 -12  -5   5     3029.15     2918.66     50.85 o 
 -11  -5   5     2834.11     2997.96     82.08 o 
 -10  -5   5       58.76       57.33     13.58 o 
  -9  -5   5     5891.94     5959.60     86.03 o 
  -8  -5   5      105.45      114.34     17.52 o 
  -7  -5   5     2015.66     1972.16     38.42 o 
  -6  -5   5     3486.13     3512.49     52.11 o 
  -5  -5   5     7396.50     7081.01     97.05 o 
  -4  -5   5      634.40      632.99     18.17 o 
  -3  -5   5       13.76       21.82      5.57 o 
  -2  -5   5     7745.14     7416.48     55.22 o 
  -1  -5   5      101.16      223.40      7.41 o 
   0  -5   5       27.69       29.25      4.53 o 
   1  -5   5    10746.59    10400.10     87.39 o 
   2  -5   5    10397.77    10547.64     83.02 o 
   3  -5   5     1345.14     1404.06     17.01 o 
   4  -5   5     4665.33     4862.27     46.86 o 
   5  -5   5    13076.04    13141.52    125.20 o 
   6  -5   5     2196.72     2288.77     45.29 o 
   7  -5   5    23196.97    22740.11    255.31 o 
   8  -5   5       20.54       34.22      9.85 o 
   9  -5   5     3739.89     3643.37     65.28 o 
  10  -5   5     5852.37     5731.78     90.53 o 
  11  -5   5        4.33        8.56     10.65 o 
  12  -5   5      101.45      119.63     16.92 o 
  13  -5   5      420.37      391.36     26.14 o 
  14  -5   5        0.38      -12.24     13.24 o 
  15  -5   5      408.32      422.94     30.91 o 
  16  -5   5       49.90       23.34     18.26 o 
 -15  -4   5     2082.03     2308.41     84.16 o 
 -14  -4   5      838.90      855.43     57.99 o 
 -13  -4   5      831.17      799.99     26.66 o 
 -12  -4   5     1392.66     1372.51     38.21 o 
 -11  -4   5       72.01       62.40     13.76 o 
 -10  -4   5      118.89       98.17     12.93 o 
  -9  -4   5      194.94      188.26     14.38 o 
  -8  -4   5       39.41       57.19     12.75 o 
  -7  -4   5     1514.44     1674.69     27.73 o 
  -6  -4   5       21.23       12.71      6.72 o 
  -5  -4   5     2233.89     2272.61     32.86 o 
  -4  -4   5    12183.59    11749.18     88.71 o 
  -3  -4   5     2467.00     2266.74     25.47 o 
  -2  -4   5     2894.70     2800.11     26.63 o 
  -1  -4   5    14643.20    15383.79    104.23 o 
   0  -4   5       44.54       41.73      5.66 o 
   1  -4   5    57485.59    57265.45    405.56 o 
   2  -4   5     1853.39     1945.27     21.08 o 
   3  -4   5      165.20      246.51      5.71 o 
   4  -4   5      158.51      182.72      7.81 o 
   5  -4   5    10647.27    10193.81    101.31 o 
   6  -4   5     1600.91     1585.01     35.99 o 
   7  -4   5     1627.86     1594.10     41.59 o 
   8  -4   5     2590.52     2445.04     48.10 o 
   9  -4   5     3217.51     3326.15     60.33 o 
  10  -4   5      183.46      199.05     16.55 o 
  11  -4   5      161.04      146.55     15.88 o 
  12  -4   5      297.34      292.15     22.43 o 
  13  -4   5      122.92      100.73     22.67 o 
  14  -4   5     2538.66     2730.14     63.03 o 
  15  -4   5        9.50        9.86     17.44 o 
  16  -4   5        2.45       14.92     17.98 o 
 -15  -3   5      253.54      211.56     25.96 o 
 -14  -3   5      479.86      506.52     34.34 o 
 -13  -3   5      393.67      494.61     24.62 o 
 -12  -3   5      136.29      128.67     14.04 o 
 -11  -3   5      187.96      181.23     14.58 o 
 -10  -3   5       46.36       28.55      9.32 o 
  -9  -3   5      703.88      685.57     21.52 o 
  -8  -3   5     8560.78     8519.24     78.26 o 
  -7  -3   5      335.06      328.82     11.38 o 
  -6  -3   5     1280.80     1246.19     19.54 o 
  -5  -3   5     1536.71     1807.70     24.85 o 
  -4  -3   5    45579.32    44711.36    337.08 o 
  -3  -3   5     1691.46     1724.70     23.74 o 
  -2  -3   5     1593.69     1969.30     27.77 o 
  -1  -3   5       50.46       73.80      6.39 o 
   0  -3   5      616.45      779.64     15.00 o 
   1  -3   5    71488.81    73862.22    725.34 o 
   2  -3   5    21941.84    22291.34    184.32 o 
   3  -3   5      767.92      810.99     11.92 o 
   4  -3   5     7410.10     7638.49     83.90 o 
   5  -3   5     1066.06      982.14     19.04 o 
   6  -3   5     3037.04     2804.18     35.51 o 
   7  -3   5     3202.69     3097.01     39.87 o 
   8  -3   5     4555.69     4538.53     70.51 o 
   9  -3   5    15447.86    15425.25    183.97 o 
  10  -3   5      165.10      147.07     14.93 o 
  11  -3   5      571.78      593.30     26.36 o 
  12  -3   5     1427.68     1361.94     39.73 o 
  13  -3   5      315.14      332.09     32.85 o 
  14  -3   5     5387.65     5583.58     95.63 o 
  15  -3   5      410.12      377.95     44.35 o 
  16  -3   5       26.22       48.16     19.63 o 
 -13  -2   5     3576.09     3877.69    101.10 o 
 -12  -2   5      716.84      784.42     33.75 o 
 -11  -2   5     1826.23     1945.37     36.53 o 
 -10  -2   5     1782.04     1849.99     30.51 o 
  -9  -2   5       33.60       19.90     10.84 o 
  -8  -2   5    16885.05    16734.56    130.59 o 
  -7  -2   5       13.87       13.81      4.84 o 
  -6  -2   5      689.11      684.73     12.55 o 
  -5  -2   5    17669.93    17970.62    131.04 o 
  -4  -2   5    16256.85    16561.43    127.27 o 
  -3  -2   5      215.25      202.16      7.59 o 
  -2  -2   5    25309.57    26417.00    248.58 o 
  -1  -2   5    47067.25    48867.52    426.67 o 
   0  -2   5    14387.99    14397.08    143.38 o 
   1  -2   5     2902.58     3122.69     32.65 o 
   2  -2   5    46055.10    47561.55    381.68 o 
   3  -2   5     8827.24     8980.11     74.25 o 
   4  -2   5    15245.98    15607.67    157.69 o 
   5  -2   5    12362.92    12290.11    119.31 o 
   6  -2   5     4906.83     5001.83     61.94 o 
   7  -2   5      503.39      470.05     14.54 o 
   8  -2   5    18225.87    18261.20    190.80 o 
   9  -2   5     2390.46     2406.61     47.38 o 
  10  -2   5      543.20      576.60     27.33 o 
  11  -2   5       82.88       59.33     12.61 o 
  12  -2   5     7681.20     7954.30    118.86 o 
  13  -2   5     1086.82     1109.80     37.79 o 
  14  -2   5     2163.15     2189.79     54.92 o 
  15  -2   5      593.88      554.21     34.44 o 
  16  -2   5       43.56       37.46     20.77 o 
 -13  -1   5     1284.90     1525.01     73.13 o 
 -12  -1   5      384.41      376.46     24.82 o 
 -11  -1   5      455.02      442.24     22.56 o 
 -10  -1   5    16641.72    16799.44    176.45 o 
  -9  -1   5     1718.88     1788.56     37.63 o 
  -8  -1   5     3734.39     3646.94     62.74 o 
  -7  -1   5     1099.07      992.46     16.45 o 
  -6  -1   5       60.86       77.26      4.57 o 
  -5  -1   5    39101.74    40021.60    260.78 o 
  -4  -1   5     1764.81     1621.74     19.25 o 
  -3  -1   5       14.55       33.32      5.07 o 
  -2  -1   5      215.74      193.59      5.86 o 
  -1  -1   5     1691.94     2056.12     34.57 o 
   0  -1   5       51.76       70.67      9.19 o 
   1  -1   5     1251.45     1348.06     17.89 o 
   2  -1   5    50561.02    53018.64    463.05 o 
   3  -1   5    26922.44    27451.62    272.59 o 
   4  -1   5      792.33      775.08     16.79 o 
   5  -1   5     1004.70      946.39     19.90 o 
   6  -1   5     1212.53     1252.50     24.08 o 
   7  -1   5     1836.04     1726.30     34.09 o 
   8  -1   5    16802.95    16995.63    187.92 o 
   9  -1   5      940.19      889.82     30.16 o 
  10  -1   5      141.38      122.16     13.33 o 
  11  -1   5        9.18       10.17     10.45 o 
  12  -1   5     1667.91     1560.86     65.93 o 
  13  -1   5     1060.71      969.81     35.85 o 
  14  -1   5      162.36      203.21     24.00 o 
  15  -1   5      404.53      376.79     90.60 o 
 -13   0   5      768.95      886.73     77.56 o 
 -12   0   5       45.29       51.61     15.55 o 
 -11   0   5      150.71      107.87     17.49 o 
 -10   0   5     7141.41     7264.15     92.37 o 
  -9   0   5      539.49      506.67     29.59 o 
  -8   0   5     3009.30     2983.16     43.67 o 
  -7   0   5     1350.30     1377.52     22.14 o 
  -6   0   5    11763.31    12070.50     83.21 o 
  -5   0   5     1200.90     1178.45     16.21 o 
  -4   0   5     2634.32     2562.09     28.08 o 
  -3   0   5    20987.25    21377.78    193.45 o 
  -2   0   5      447.11      490.80      9.11 o 
  -1   0   5     3279.52     3208.83     37.86 o 
   0   0   5      193.73      249.55      8.52 o 
   1   0   5      846.00      848.20     13.91 o 
   2   0   5     6598.23     7398.52     65.58 o 
   3   0   5    65212.61    65246.69    599.90 o 
   4   0   5    10905.67    11048.09    107.97 o 
   5   0   5      275.92      233.44     10.55 o 
   6   0   5     4510.07     4919.88     54.00 o 
   7   0   5     1809.82     1703.03     29.38 o 
   8   0   5     5661.34     5959.00     77.66 o 
   9   0   5      214.65      202.76     14.03 o 
  10   0   5      835.30      827.60     28.11 o 
  11   0   5      288.85      271.92     17.99 o 
  12   0   5      211.41      151.03     17.86 o 
  13   0   5       46.09       36.09     14.70 o 
  14   0   5        3.94        0.06     13.83 o 
  15   0   5       15.87       42.72     19.26 o 
 -14   1   5     3746.97     3811.20    177.82 o 
 -13   1   5     2240.19     2432.13    107.01 o 
 -12   1   5      131.32       76.21     15.68 o 
 -11   1   5     2282.55     2379.55     47.66 o 
 -10   1   5      595.36      561.31     20.92 o 
  -9   1   5       93.40      115.20     11.00 o 
  -8   1   5     1184.75     1212.77     20.70 o 
  -7   1   5      944.61      986.47     14.67 o 
  -6   1   5    16801.12    16919.24    116.83 o 
  -5   1   5    13994.62    14103.51    115.53 o 
  -4   1   5    16132.25    16421.79    130.41 o 
  -3   1   5    62529.29    64822.96    515.07 o 
  -2   1   5       44.76       47.26      4.74 o 
  -1   1   5     2473.14     2451.02     30.55 o 
   0   1   5     1097.90     1177.15     19.03 o 
   1   1   5     2626.46     2767.32     31.98 o 
   2   1   5      572.19      564.81     12.06 o 
   3   1   5     5071.48     4660.95     53.00 o 
   4   1   5      210.95      236.63     10.29 o 
   5   1   5       10.49       36.17      5.80 o 
   6   1   5     4478.28     4429.05     51.41 o 
   7   1   5     1999.03     2067.22     34.30 o 
   8   1   5      397.19      367.05     17.03 o 
   9   1   5      876.26      948.31     26.61 o 
  10   1   5     2686.83     2696.31     54.54 o 
  11   1   5     1149.20     1144.62     36.01 o 
  12   1   5      232.74      232.75     30.57 o 
  13   1   5     3368.14     3721.90     74.09 o 
  14   1   5        3.40       36.70     16.73 o 
  15   1   5     1178.24     1245.39     51.17 o 
 -15   2   5     1190.45     1383.35    114.10 o 
 -14   2   5        6.01      -30.11     29.14 o 
 -13   2   5     1463.97     1648.61     79.60 o 
 -12   2   5     2657.78     2680.47     52.79 o 
 -11   2   5      932.79     1039.61     27.08 o 
 -10   2   5     1606.59     1578.88     30.84 o 
  -9   2   5     5227.05     5098.66     50.38 o 
  -8   2   5       49.38       58.32      7.43 o 
  -7   2   5    16452.18    16708.85    122.56 o 
  -6   2   5     5009.91     4774.55     51.46 o 
  -5   2   5     3564.51     3441.30     33.25 o 
  -4   2   5      132.30      109.62      6.06 o 
  -3   2   5    70883.34    70558.77    525.66 o 
  -2   2   5     6651.07     6944.85     64.37 o 
  -1   2   5    10943.87    11345.51    106.51 o 
   0   2   5     1579.45     1703.36     22.26 o 
   1   2   5     1638.07     1677.47     20.82 o 
   2   2   5     4570.49     4177.65     38.39 o 
   3   2   5     2627.53     2639.66     31.55 o 
   4   2   5     7035.25     7033.44     66.49 o 
   5   2   5      697.19      752.87     18.84 o 
   6   2   5       40.98       52.96      7.66 o 
   7   2   5     4114.89     3954.24     53.22 o 
   8   2   5     4452.65     4234.77     54.44 o 
   9   2   5     2701.95     2510.06     80.13 o 
  10   2   5     4480.99     4584.21     78.34 o 
  11   2   5      593.06      592.31     27.88 o 
  12   2   5      290.92      267.45     22.12 o 
  13   2   5     2923.81     2950.01     66.17 o 
  14   2   5      577.36      574.83     36.36 o 
  15   2   5     4277.42     4730.67    108.41 o 
 -16   3   5        0.81      -20.24     13.92 o 
 -15   3   5       88.27       63.61     34.22 o 
 -14   3   5      361.10      376.65     18.03 o 
 -13   3   5     1461.55     1609.90     42.56 o 
 -12   3   5     4536.73     4635.34     77.16 o 
 -11   3   5      440.10      500.02     24.98 o 
 -10   3   5      433.61      436.93     16.71 o 
  -9   3   5     7157.19     7428.56     70.84 o 
  -8   3   5     7786.29     7632.15     68.10 o 
  -7   3   5    19718.10    19365.61    145.35 o 
  -6   3   5     3696.52     3872.46     38.02 o 
  -5   3   5      385.14      385.45      9.28 o 
  -4   3   5      437.19      391.36      9.49 o 
  -3   3   5    36856.34    37855.45    240.08 o 
  -2   3   5     9503.01    10010.39     76.99 o 
  -1   3   5     3239.21     3252.62     33.49 o 
   0   3   5      244.37      236.21     13.78 o 
   1   3   5       27.53       12.77      3.20 o 
   2   3   5     4036.27     4257.93     36.06 o 
   3   3   5    16116.04    16928.08    129.58 o 
   4   3   5    19897.66    19786.36    231.65 o 
   5   3   5     4202.58     4087.94     49.30 o 
   6   3   5    16003.28    15934.24    144.60 o 
   7   3   5      644.43      568.95     20.07 o 
   8   3   5      155.10      151.30     14.02 o 
   9   3   5     4242.36     4356.76     75.33 o 
  10   3   5    10187.45    10361.08    143.09 o 
  11   3   5     2434.94     2432.15     57.16 o 
  12   3   5      121.00       89.45     17.59 o 
  13   3   5      661.78      701.33     34.56 o 
  14   3   5       29.43       11.31     19.32 o 
 -17   4   5     1159.07     1202.62     52.53 o 
 -16   4   5     1201.00     1253.34     70.38 o 
 -15   4   5      862.97      901.53     37.31 o 
 -14   4   5      548.35      565.62     24.16 o 
 -13   4   5     3053.43     3178.96     52.85 o 
 -12   4   5     8237.47     8468.55    110.58 o 
 -11   4   5     3464.89     3659.64     50.46 o 
 -10   4   5     4755.53     4784.07     59.23 o 
  -9   4   5     3955.91     4370.10     44.16 o 
  -8   4   5     2439.32     2492.95     29.52 o 
  -7   4   5     3986.06     3888.74     40.17 o 
  -6   4   5     2297.26     2431.85     28.42 o 
  -5   4   5     1524.43     1656.87     21.76 o 
  -4   4   5     8027.95     7740.48     56.01 o 
  -3   4   5     3935.39     3998.51     36.29 o 
  -2   4   5     3488.99     3581.00     31.34 o 
  -1   4   5      770.35      770.80     14.64 o 
   0   4   5      423.40      415.90     10.59 o 
   1   4   5    14362.80    13989.71     92.41 o 
   2   4   5    19262.60    19317.28    130.61 o 
   3   4   5    13016.31    13236.31    144.21 o 
   4   4   5     2969.28     3059.87     43.49 o 
   5   4   5      233.76      206.54     11.66 o 
   6   4   5     4605.85     4511.95     62.92 o 
   7   4   5     1366.18     1351.00     31.40 o 
   8   4   5       13.87       36.15     12.75 o 
   9   4   5     9054.16     8794.58    126.46 o 
  10   4   5     3591.76     3694.44     72.73 o 
  11   4   5       18.49        9.49     13.85 o 
  12   4   5        2.97       10.74     14.72 o 
  13   4   5       80.28       54.71     21.00 o 
  14   4   5      293.06      276.97     54.60 o 
 -17   5   5      543.61      546.99     50.08 o 
 -16   5   5      155.49      143.73     17.43 o 
 -15   5   5     1565.82     1721.43     80.12 o 
 -14   5   5      216.09      217.06     18.55 o 
 -13   5   5     4245.48     4418.80     73.28 o 
 -12   5   5     3420.14     3376.07     88.31 o 
 -11   5   5        2.64        0.53      7.53 o 
 -10   5   5      792.39      757.98     21.81 o 
  -9   5   5     3445.31     3646.15     44.64 o 
  -8   5   5     1732.64     1741.72     25.41 o 
  -7   5   5      364.84      343.77     11.20 o 
  -6   5   5    11088.99    10911.52     91.03 o 
  -5   5   5     8704.03     9021.55     71.20 o 
  -4   5   5     2382.54     2222.60     21.67 o 
  -3   5   5     2262.17     2372.52     22.22 o 
  -2   5   5    28535.18    28994.12    189.47 o 
  -1   5   5       13.09       51.40      5.79 o 
   0   5   5    20748.61    20550.11    145.64 o 
   1   5   5     7394.44     7092.79     84.53 o 
   2   5   5     2416.25     2307.28     25.90 o 
   3   5   5     3256.09     3019.69     30.24 o 
   4   5   5     3965.19     3881.16     54.84 o 
   5   5   5     5590.78     5757.55     73.59 o 
   6   5   5      114.31      117.60     12.26 o 
   7   5   5        8.89       12.14      9.73 o 
   8   5   5       10.24        5.31     10.15 o 
   9   5   5     4246.11     4067.81     70.02 o 
  10   5   5        3.15        3.51     12.30 o 
  11   5   5     2118.57     2092.26     56.71 o 
  12   5   5       16.27       22.62     16.02 o 
  13   5   5      329.61      318.31     33.14 o 
 -17   6   5      127.25      131.13     19.48 o 
 -16   6   5      270.66      267.59     22.90 o 
 -15   6   5      109.48      125.02     29.92 o 
 -14   6   5      928.28      845.45     33.62 o 
 -13   6   5     4586.19     4645.07     79.23 o 
 -12   6   5      369.95      419.10     45.64 o 
 -11   6   5     4148.15     4155.15     59.41 o 
 -10   6   5      412.96      474.84     23.89 o 
  -9   6   5      267.12      307.09     15.24 o 
  -8   6   5       51.55       41.17      7.00 o 
  -7   6   5     2575.16     2738.59     33.61 o 
  -6   6   5     4841.08     4610.54     46.82 o 
  -5   6   5     8190.52     8357.71     59.99 o 
  -4   6   5     1960.54     2050.75     20.03 o 
  -3   6   5      428.85      527.46     10.55 o 
  -2   6   5    20639.67    21386.72    151.53 o 
  -1   6   5     3130.06     2977.84     32.21 o 
   0   6   5    28829.97    28994.36    202.07 o 
   1   6   5       85.29       89.00      6.41 o 
   2   6   5      124.49       88.25      8.98 o 
   3   6   5       13.83        9.61      5.13 o 
   4   6   5     6536.16     6480.48     81.10 o 
   5   6   5      590.74      564.18     21.93 o 
   6   6   5      472.85      483.26     26.04 o 
   7   6   5     2137.13     2061.35     46.00 o 
   8   6   5       59.68       61.34     15.72 o 
   9   6   5      227.44      252.55     21.12 o 
  10   6   5       60.53       78.35     17.34 o 
  11   6   5     3127.79     2957.56     71.10 o 
  12   6   5      138.47      114.82     33.96 o 
  13   6   5     1102.30      941.40     52.10 o 
 -17   7   5       15.34        5.66     16.17 o 
 -16   7   5       47.38       23.10     16.93 o 
 -15   7   5       92.08       77.64     16.98 o 
 -14   7   5      316.33      279.94     47.00 o 
 -13   7   5       57.27       74.15     15.51 o 
 -12   7   5      642.53      674.37     29.82 o 
 -11   7   5     2661.81     2759.97     51.67 o 
 -10   7   5     2466.82     2452.28     43.34 o 
  -9   7   5     7935.63     7889.43     91.22 o 
  -8   7   5     8524.59     8167.04     93.00 o 
  -7   7   5      726.45      775.00     19.97 o 
  -6   7   5     5965.70     6216.63     55.78 o 
  -5   7   5    10527.18    10348.70     72.02 o 
  -4   7   5     5339.92     5326.59     42.22 o 
  -3   7   5      598.62      578.94     12.90 o 
  -2   7   5     5145.90     4967.93     42.70 o 
  -1   7   5     1883.46     1756.46     21.95 o 
   0   7   5      942.90     1006.39     18.10 o 
   1   7   5      507.47      481.41     13.69 o 
   2   7   5       15.97       12.29      6.55 o 
   3   7   5     5248.18     5189.32     74.64 o 
   4   7   5        6.66       54.04     22.16 o 
   5   7   5     7402.19     7089.41    115.52 o 
   6   7   5     1130.05     1094.88     36.76 o 
   7   7   5      735.03      684.23     28.88 o 
   8   7   5     1227.53     1278.62     51.14 o 
   9   7   5     3973.02     4082.42     75.33 o 
  10   7   5     1890.06     2093.23     65.13 o 
  11   7   5     1996.41     1932.06     72.96 o 
  12   7   5      164.10      178.86     30.88 o 
 -17   8   5     1354.10     1434.78     72.56 o 
 -16   8   5       14.33       19.04     16.64 o 
 -15   8   5       54.96       27.55     16.95 o 
 -14   8   5     1249.88     1217.83     44.16 o 
 -13   8   5     2615.42     2625.10     60.93 o 
 -12   8   5     1828.95     1919.40     50.46 o 
 -11   8   5     2473.10     2434.77     55.95 o 
 -10   8   5      708.98      656.05     43.81 o 
  -9   8   5     2431.33     2485.95     44.58 o 
  -8   8   5     8657.72     8767.29     99.49 o 
  -7   8   5     3695.15     3525.63     48.91 o 
  -6   8   5     6859.70     7304.72     60.46 o 
  -5   8   5      464.78      523.47     13.11 o 
  -4   8   5     6616.77     6406.08     52.02 o 
  -3   8   5     1843.55     1856.25     23.74 o 
  -2   8   5     2243.02     2314.89     25.96 o 
  -1   8   5       30.85       42.72      6.23 o 
   0   8   5     9069.94     8860.15     83.08 o 
   1   8   5     2346.35     2391.68     31.73 o 
   2   8   5     2287.78     2349.61     32.42 o 
   3   8   5      250.41      212.48     12.47 o 
   4   8   5       92.97       91.99     14.84 o 
   5   8   5     8360.13     7990.08    119.42 o 
   6   8   5      761.56      811.43     34.43 o 
   7   8   5      206.93      250.13     24.75 o 
   8   8   5       95.45       76.29     25.90 o 
   9   8   5      163.17      209.20     23.92 o 
  10   8   5     3882.92     3971.46     96.27 o 
  11   8   5     3201.67     3205.79     98.58 o 
  12   8   5      274.49      310.87     37.58 o 
 -16   9   5      138.82      114.13     22.53 o 
 -15   9   5      563.90      491.49     33.10 o 
 -14   9   5      185.38      148.47     21.76 o 
 -13   9   5     1964.06     1891.39     53.69 o 
 -12   9   5     3284.35     3526.77     79.96 o 
 -11   9   5     8441.21     8511.25    126.89 o 
 -10   9   5       26.11       30.87     11.16 o 
  -9   9   5      239.03      229.44     16.51 o 
  -8   9   5       13.09       19.38      9.01 o 
  -7   9   5     3186.13     3281.08     52.17 o 
  -6   9   5     1020.94     1004.14     19.24 o 
  -5   9   5      160.10      161.25     10.51 o 
  -4   9   5     8504.04     8545.31     64.23 o 
  -3   9   5     1102.65     1107.66     19.73 o 
  -2   9   5     1318.62     1243.18     18.40 o 
  -1   9   5     4218.35     4416.41     49.19 o 
   0   9   5     4240.47     4368.73     51.90 o 
   1   9   5    11211.02    11260.40    105.42 o 
   2   9   5     4296.31     4287.83     56.17 o 
   3   9   5      164.46      147.26     11.68 o 
   4   9   5      196.42      198.28     20.88 o 
   5   9   5     6064.56     5708.43    103.11 o 
   6   9   5     2612.30     2732.25     64.68 o 
   7   9   5     2409.76     2359.15     61.23 o 
   8   9   5      881.98      799.32     38.39 o 
   9   9   5       81.03       48.42     18.81 o 
  10   9   5      151.55      166.93     24.32 o 
  11   9   5     2613.69     2585.14    129.71 o 
 -16  10   5      503.32      409.93     33.93 o 
 -15  10   5     1263.68     1274.50     50.71 o 
 -14  10   5     1093.49     1193.60     52.32 o 
 -13  10   5        8.39        2.64     14.07 o 
 -12  10   5      891.60      903.49     39.09 o 
 -11  10   5     8958.64     8956.71    134.80 o 
 -10  10   5      658.75      682.92     28.90 o 
  -9  10   5     3074.93     3213.94     55.50 o 
  -8  10   5       44.01       42.96     10.83 o 
  -7  10   5      289.58      274.14     18.17 o 
  -6  10   5       84.22       63.85      8.98 o 
  -5  10   5      223.14      228.51     14.43 o 
  -4  10   5    13493.47    13449.78     97.09 o 
  -3  10   5      145.53      155.16      9.33 o 
  -2  10   5     8075.81     7798.11    120.64 o 
  -1  10   5    16539.14    16320.69    133.56 o 
   0  10   5        6.70        9.95      7.68 o 
   1  10   5     4957.99     4901.56     51.73 o 
   2  10   5     7608.96     7353.56     95.51 o 
   3  10   5     2124.32     2052.47     37.35 o 
   4  10   5     3987.12     3974.54     80.10 o 
   5  10   5     1236.97     1155.90     46.74 o 
   6  10   5      336.97      330.83     33.05 o 
   7  10   5     1260.98     1265.78     47.61 o 
   8  10   5        2.96        4.56     17.24 o 
   9  10   5       38.86       32.66     19.15 o 
  10  10   5       12.54        5.81     18.36 o 
  11  10   5       40.45       56.26     25.57 o 
 -16  11   5      241.30      215.48     29.22 o 
 -15  11   5      128.54      111.63     24.32 o 
 -14  11   5       45.66       23.42     18.81 o 
 -13  11   5      170.90      139.65     20.81 o 
 -12  11   5      402.46      375.77     29.40 o 
 -11  11   5        1.86       19.66     14.83 o 
 -10  11   5     7848.25     7826.40    117.74 o 
  -9  11   5     2859.90     2881.76     54.16 o 
  -8  11   5      114.21      120.15     13.84 o 
  -7  11   5      821.56      795.34     21.74 o 
  -6  11   5     2935.23     2965.95     41.38 o 
  -5  11   5     5768.08     6044.30     59.10 o 
  -4  11   5     1704.82     1856.73     25.35 o 
  -3  11   5      965.21      993.70     29.40 o 
  -2  11   5     3900.21     3880.53     55.07 o 
  -1  11   5     2694.58     2633.08     40.90 o 
   0  11   5      130.09      125.77     11.55 o 
   1  11   5     1302.92     1399.13     32.62 o 
   2  11   5      154.19      124.88     13.83 o 
   3  11   5      249.31      242.06     25.34 o 
   4  11   5      583.76      557.39     32.87 o 
   5  11   5      629.63      577.36     34.82 o 
   6  11   5       37.91       25.93     16.86 o 
   7  11   5     1194.30     1147.83     51.76 o 
   8  11   5     1644.82     1728.64     66.28 o 
   9  11   5       31.81       -3.57     20.22 o 
  10  11   5       10.03       10.74     20.70 o 
 -16  12   5      171.99      149.99     26.81 o 
 -15  12   5      472.26      466.05     36.87 o 
 -14  12   5     1649.54     1720.61     79.21 o 
 -13  12   5       84.61       60.21     18.80 o 
 -12  12   5        4.45       13.43     14.19 o 
 -11  12   5      231.59      246.32     24.20 o 
 -10  12   5     5929.74     5931.49     97.11 o 
  -9  12   5      731.42      710.42     27.58 o 
  -8  12   5      599.50      619.32     25.60 o 
  -7  12   5       16.61       20.70      8.67 o 
  -6  12   5     2016.24     2239.48     37.14 o 
  -5  12   5      873.16      923.36     20.43 o 
  -4  12   5     2831.70     2954.58     49.94 o 
  -3  12   5      215.61      189.93     14.92 o 
  -2  12   5      319.91      334.70     19.22 o 
  -1  12   5       17.48       30.22     11.27 o 
   0  12   5       30.17       29.55      8.66 o 
   1  12   5      517.63      484.37     22.72 o 
   2  12   5      668.63      688.34     25.77 o 
   3  12   5     2882.99     2961.32     86.98 o 
   4  12   5      554.48      489.60     44.27 o 
   5  12   5      101.59       85.75     21.06 o 
   6  12   5     1696.40     1751.70     62.89 o 
   7  12   5     2324.35     2326.29     70.55 o 
   8  12   5      674.81      701.41     47.36 o 
   9  12   5      501.18      485.81     41.84 o 
 -15  13   5     1746.01     1780.10     65.61 o 
 -14  13   5      345.95      367.72     34.60 o 
 -13  13   5     1386.85     1519.01     54.32 o 
 -12  13   5      998.20     1001.29     42.15 o 
 -11  13   5     1117.01     1066.03     49.12 o 
 -10  13   5     3000.61     2993.56     67.07 o 
  -9  13   5       20.64       30.16     13.73 o 
  -8  13   5     1104.83     1008.61     24.51 o 
  -7  13   5     6319.81     6301.22     66.42 o 
  -6  13   5      179.38      171.49     13.36 o 
  -5  13   5      394.03      357.55     19.14 o 
  -4  13   5     5270.47     5123.93     72.60 o 
  -3  13   5       86.66       78.19     13.92 o 
  -2  13   5     1227.50     1207.53     33.42 o 
  -1  13   5       25.31       18.60     11.49 o 
   0  13   5      191.22      140.79     15.92 o 
   1  13   5     1288.64     1235.25     35.04 o 
   2  13   5     1380.84     1351.68     36.16 o 
   3  13   5     4155.50     4190.60     79.31 o 
   4  13   5      241.06      240.55     28.07 o 
   5  13   5      570.89      684.35     41.03 o 
   6  13   5     5381.54     5374.73    111.72 o 
   7  13   5      540.57      464.77     58.99 o 
   8  13   5       35.01       30.01     23.86 o 
 -15  14   5      219.00      182.65     40.90 o 
 -14  14   5       49.87       55.26     23.58 o 
 -13  14   5      732.27      751.00     48.35 o 
 -12  14   5     1607.64     1623.93     54.12 o 
 -11  14   5     1940.22     2025.09     58.17 o 
 -10  14   5     1761.49     1794.56     53.44 o 
  -9  14   5     1293.56     1335.69     36.39 o 
  -8  14   5       63.14       39.30     10.10 o 
  -7  14   5      649.67      614.51     21.09 o 
  -6  14   5       66.13       49.89     14.69 o 
  -5  14   5       20.74       18.34     11.55 o 
  -4  14   5      105.22       51.99     13.35 o 
  -3  14   5     5692.50     5692.05     81.10 o 
  -2  14   5      566.91      636.91     26.75 o 
  -1  14   5       15.89        3.56     10.79 o 
   0  14   5      384.92      348.85     24.73 o 
   1  14   5     5496.36     5405.15    114.58 o 
   2  14   5     3704.50     3632.13     61.92 o 
   3  14   5     3858.38     3841.25    104.73 o 
   4  14   5      589.04      579.69     39.17 o 
   5  14   5       54.74       30.51     36.87 o 
   6  14   5     1336.57     1347.13     63.70 o 
   7  14   5       18.11       11.26     23.22 o 
 -14  15   5        4.53        5.52     20.59 o 
 -13  15   5        0.80       21.80     18.38 o 
 -12  15   5        0.74      -11.47     17.17 o 
 -11  15   5       64.30       49.66     20.79 o 
 -10  15   5     2554.47     2556.85     65.97 o 
  -9  15   5     1223.82     1261.06     35.26 o 
  -8  15   5     6375.36     6341.16    114.47 o 
  -7  15   5     1509.43     1476.68     44.68 o 
  -6  15   5      631.11      555.61     40.17 o 
  -5  15   5       24.35       19.55     12.17 o 
  -4  15   5       14.73       10.21     13.30 o 
  -3  15   5    11582.17    11636.01    171.18 o 
  -2  15   5       11.33       14.80     12.19 o 
  -1  15   5      156.51      119.31     14.92 o 
   0  15   5      834.88      816.41     43.93 o 
   1  15   5     2808.63     2773.88     67.55 o 
   2  15   5      384.30      406.62     40.25 o 
   3  15   5      579.65      496.56     32.97 o 
   4  15   5       91.11       73.37     21.33 o 
   5  15   5      934.63      826.43     93.54 o 
   6  15   5       13.29       23.75     24.96 o 
 -13  16   5       12.89        5.87     20.02 o 
 -12  16   5      681.90      678.36     40.67 o 
 -11  16   5      156.93      125.62     23.87 o 
 -10  16   5      345.12      343.41     27.53 o 
  -9  16   5     1198.33     1189.39     70.92 o 
  -8  16   5     3055.36     3070.71     74.27 o 
  -7  16   5      953.35     1042.45     40.31 o 
  -6  16   5      183.87      174.68     20.24 o 
  -5  16   5     1051.25     1141.52     35.57 o 
  -4  16   5     1996.09     2130.83     64.59 o 
  -3  16   5     6000.84     5924.51     80.42 o 
  -2  16   5      598.83      586.05     33.00 o 
  -1  16   5     1129.57     1136.05     51.81 o 
   0  16   5      135.76      138.08     23.57 o 
   1  16   5       69.12       37.50     26.95 o 
   2  16   5        9.25       11.42     24.50 o 
   3  16   5     1007.21     1017.36     68.55 o 
   4  16   5       32.33       53.63     34.31 o 
   5  16   5      357.83      356.69     42.63 o 
 -12  17   5      813.55      818.69     53.09 o 
 -11  17   5      118.36      127.70     26.56 o 
 -10  17   5       63.48       58.56     32.02 o 
  -9  17   5     3079.48     3056.32    166.45 o 
  -8  17   5      126.36      189.41     24.08 o 
  -7  17   5       90.39       68.50     20.82 o 
  -6  17   5        8.56       14.75     16.04 o 
  -5  17   5     2580.99     2797.39     72.67 o 
  -4  17   5     1776.31     1849.86     66.06 o 
  -3  17   5      109.98      124.62     17.48 o 
  -2  17   5     1256.74     1224.57     48.41 o 
  -1  17   5      865.84      899.49     39.36 o 
   0  17   5       55.57       35.89     29.31 o 
   1  17   5       86.72       61.15     30.40 o 
   2  17   5      201.98      219.42     42.03 o 
   3  17   5        2.21        3.04     30.44 o 
 -11  18   5       33.00       46.50     60.99 o 
 -10  18   5      144.33      107.99     38.57 o 
  -9  18   5      999.80      986.19     70.90 o 
  -8  18   5        1.14      -26.33     21.75 o 
  -7  18   5       20.89       42.99     25.67 o 
  -6  18   5        1.79      -17.86     16.75 o 
  -5  18   5       19.66       -4.87     17.48 o 
  -4  18   5       89.49       70.50     18.05 o 
  -3  18   5       23.94        8.60     17.24 o 
  -2  18   5      574.62      587.35     40.24 o 
  -1  18   5     1470.54     1472.20     83.70 o 
   0  18   5      218.93      214.26     42.37 o 
   1  18   5       94.27       68.36     35.53 o 
   2  18   5      810.88      782.44     82.50 o 
  -9  19   5       12.92       11.98     31.80 o 
  -8  19   5     1623.51     1624.47     87.07 o 
  -7  19   5      134.15       69.76     30.15 o 
  -6  19   5      415.02      479.24     50.11 o 
  -5  19   5      964.45     1006.34    115.81 o 
  -4  19   5      165.42       94.18     26.21 o 
  -3  19   5       92.51       90.09     35.34 o 
  -2  19   5      759.12      771.28     62.23 o 
  -1  19   5     2934.30     3213.02    119.06 o 
   1 -20   6       58.33      -15.14     31.02 o 
   2 -20   6      372.78      360.16     59.55 o 
   3 -20   6      680.35      707.77     71.00 o 
   4 -20   6       11.75       14.63     38.75 o 
   5 -20   6      181.61      117.42     48.07 o 
   6 -20   6      215.15      186.49     53.38 o 
  -2 -19   6      688.04      743.97     64.36 o 
  -1 -19   6       42.32       66.99     35.39 o 
   0 -19   6        7.35       20.97     31.04 o 
   1 -19   6      218.45      225.73     42.37 o 
   2 -19   6      701.95      679.20     59.66 o 
   3 -19   6     1862.62     2018.74    110.37 o 
   4 -19   6     1457.26     1518.16     65.74 o 
   5 -19   6       99.72      165.08     49.67 o 
   6 -19   6     1247.92     1254.98     94.15 o 
   7 -19   6        6.31      -63.70     37.96 o 
   8 -19   6      648.49      515.90     71.70 o 
   9 -19   6       80.47       76.35     48.92 o 
  -4 -18   6      364.43      360.43     97.21 o 
  -3 -18   6      357.73      456.32     53.71 o 
  -2 -18   6       16.41       -1.86     28.96 o 
  -1 -18   6      102.23       46.38     33.81 o 
   0 -18   6     2399.74     2503.95     80.11 o 
   1 -18   6      378.62      307.93     28.18 o 
   2 -18   6     3895.63     4035.72     81.54 o 
   3 -18   6      512.07      510.47     30.58 o 
   4 -18   6       99.86       72.00     24.90 o 
   5 -18   6       77.20       46.61     20.89 o 
   6 -18   6     3472.84     3660.31    132.60 o 
   7 -18   6      403.63      413.62     63.90 o 
   8 -18   6      353.77      313.21     33.13 o 
   9 -18   6      144.83       94.46     48.16 o 
  10 -18   6        4.68      -10.82     40.42 o 
  -5 -17   6       48.54        4.88     25.56 o 
  -4 -17   6      395.71      379.07     42.36 o 
  -3 -17   6     4350.81     4646.39    142.08 o 
  -2 -17   6     1073.35     1067.42     60.00 o 
  -1 -17   6      181.72      176.51     25.18 o 
   0 -17   6     1189.69     1114.29     46.45 o 
   1 -17   6     3300.17     3397.23     74.40 o 
   2 -17   6     2526.16     2608.39     54.01 o 
   3 -17   6        9.73        4.08     14.93 o 
   4 -17   6      221.26      144.80     21.72 o 
   5 -17   6      734.04      745.32     57.16 o 
   6 -17   6      844.16      853.72     41.99 o 
   7 -17   6        6.52      -15.06     19.32 o 
   8 -17   6       79.58       76.90     21.57 o 
   9 -17   6     1065.47     1138.47     74.07 o 
  10 -17   6      971.93      941.21     66.99 o 
  11 -17   6      100.57      109.03     25.95 o 
  12 -17   6     1381.07     1195.23    107.86 o 
  -7 -16   6     1687.08     1629.09     92.70 o 
  -6 -16   6      635.08      587.16     48.22 o 
  -5 -16   6        9.14       18.09     23.90 o 
  -4 -16   6     2306.03     2293.06     97.83 o 
  -3 -16   6     4839.86     4780.04    118.91 o 
  -2 -16   6      355.73      410.99     57.32 o 
  -1 -16   6       10.54       13.73     16.97 o 
   0 -16   6     1065.94     1021.56     67.27 o 
   1 -16   6      244.72      249.22     26.48 o 
   2 -16   6     1098.91     1145.21     43.07 o 
   3 -16   6     1156.60     1248.91     37.55 o 
   4 -16   6        0.68       11.11     15.13 o 
   5 -16   6     1921.52     1888.28     47.08 o 
   6 -16   6       99.82       85.61     21.31 o 
   7 -16   6     1748.26     1717.62     61.35 o 
   8 -16   6       10.15      -11.12     15.09 o 
   9 -16   6     1348.01     1413.03     64.82 o 
  10 -16   6     3010.76     3123.86    120.94 o 
  11 -16   6      269.28      273.63     37.05 o 
  12 -16   6      670.37      597.29     49.41 o 
  -8 -15   6       15.11      -24.46     23.73 o 
  -7 -15   6      519.78      482.10     43.12 o 
  -6 -15   6      217.93      209.66     29.59 o 
  -5 -15   6      557.85      543.95     38.68 o 
  -4 -15   6     4703.22     4604.92    100.61 o 
  -3 -15   6      273.24      255.75     24.85 o 
  -2 -15   6      535.01      534.51     24.65 o 
  -1 -15   6      211.31      232.08     24.19 o 
   0 -15   6      389.96      405.89     29.26 o 
   1 -15   6     1888.43     1882.11     42.37 o 
   2 -15   6      160.60      109.69     16.68 o 
   3 -15   6     2800.18     2890.84     61.78 o 
   4 -15   6      946.43      833.23     32.59 o 
   5 -15   6       78.07       60.32     15.04 o 
   6 -15   6      294.65      189.92     37.03 o 
   7 -15   6     2325.71     2331.39     61.05 o 
   8 -15   6      233.58      234.90     18.81 o 
   9 -15   6     4318.09     4363.25     85.15 o 
  10 -15   6      176.73      142.56     26.49 o 
  11 -15   6      156.67      152.10     27.58 o 
  12 -15   6      394.98      369.86     40.46 o 
  13 -15   6     1664.21     1737.61     74.21 o 
  -9 -14   6     3075.31     3226.76     95.66 o 
  -8 -14   6      627.06      688.96     55.07 o 
  -7 -14   6      544.66      433.69     35.91 o 
  -6 -14   6      630.22      609.26     44.69 o 
  -5 -14   6       48.31       37.26     18.98 o 
  -4 -14   6     1880.23     1843.02     59.50 o 
  -3 -14   6      146.26      150.52     20.65 o 
  -2 -14   6     2544.76     2529.30     60.62 o 
  -1 -14   6      108.72      111.76     15.80 o 
   0 -14   6     1999.57     1999.91     53.65 o 
   1 -14   6      185.43      198.35     17.63 o 
   2 -14   6      562.20      525.63     24.51 o 
   3 -14   6     3845.75     3919.22     63.18 o 
   4 -14   6     3548.15     3446.60     66.08 o 
   5 -14   6     1160.30     1160.90     35.41 o 
   6 -14   6        7.49       27.35     15.80 o 
   7 -14   6      432.41      427.93     25.16 o 
   8 -14   6      871.76      908.31     61.65 o 
   9 -14   6     2766.95     2968.17     66.71 o 
  10 -14   6       61.83       33.64     19.13 o 
  11 -14   6        9.61        6.41     17.98 o 
  12 -14   6      289.19      267.88     31.66 o 
  13 -14   6     2152.73     2210.79     80.93 o 
  14 -14   6      197.46      179.98     45.58 o 
 -10 -13   6      486.95      418.01     40.67 o 
  -9 -13   6     1170.91     1262.47     58.64 o 
  -8 -13   6      494.48      450.59     35.22 o 
  -7 -13   6      113.93       73.75     21.82 o 
  -6 -13   6     1165.36     1072.54     52.81 o 
  -5 -13   6     1094.26     1053.84     48.93 o 
  -4 -13   6      493.17      445.02     31.89 o 
  -3 -13   6      914.46      878.60     51.30 o 
  -2 -13   6     1778.85     1738.51     38.96 o 
  -1 -13   6      223.18      196.88     17.34 o 
   0 -13   6     5396.83     5409.67     63.85 o 
   1 -13   6     9567.63     9309.75    124.00 o 
   2 -13   6      195.44      231.65     17.76 o 
   3 -13   6     4143.57     4159.71     67.29 o 
   4 -13   6     5322.92     5346.25     73.85 o 
   5 -13   6     2107.80     1971.96     39.96 o 
   6 -13   6       34.69       40.31     12.32 o 
   7 -13   6      797.76      755.74     27.28 o 
   8 -13   6        2.74       -0.90     13.16 o 
   9 -13   6       55.18       52.26     18.75 o 
  10 -13   6      107.21      154.07     24.30 o 
  11 -13   6        9.55        7.98     17.43 o 
  12 -13   6      221.05      231.04     29.16 o 
  13 -13   6      304.78      277.03     46.11 o 
  14 -13   6     2352.14     2441.09     83.87 o 
 -11 -12   6       22.17       16.93     35.29 o 
 -10 -12   6     1043.79      975.90     51.26 o 
  -9 -12   6      537.31      525.44     50.24 o 
  -8 -12   6     2935.92     2753.39     72.24 o 
  -7 -12   6      428.83      442.52     32.63 o 
  -6 -12   6     1220.73     1090.19     44.97 o 
  -5 -12   6      766.71      682.01     36.02 o 
  -4 -12   6     2400.36     2316.64     60.48 o 
  -3 -12   6     3119.68     3052.03     60.16 o 
  -2 -12   6     4104.25     3929.66     59.90 o 
  -1 -12   6       23.74       16.01     10.05 o 
   0 -12   6     1270.58     1276.85     26.21 o 
   1 -12   6     1059.24     1034.65     29.05 o 
   2 -12   6     1135.76     1141.00     32.79 o 
   3 -12   6     6580.84     6643.39     96.47 o 
   4 -12   6       14.69       20.35      8.81 o 
   5 -12   6     5224.93     5297.39     61.71 o 
   6 -12   6     2222.42     2186.25     43.86 o 
   7 -12   6     1054.33     1080.29     30.15 o 
   8 -12   6        7.19        9.10     13.13 o 
   9 -12   6      715.73      729.87     37.73 o 
  10 -12   6     5994.47     5689.94    108.43 o 
  11 -12   6     3523.44     3531.26     83.30 o 
  12 -12   6        3.44       26.45     17.34 o 
  13 -12   6      137.27       82.18     22.48 o 
  14 -12   6     1852.13     1955.73     72.81 o 
  15 -12   6       58.05       56.54     24.60 o 
 -11 -11   6      694.81      711.84     44.19 o 
 -10 -11   6       33.66       57.36     25.35 o 
  -9 -11   6       10.45      -14.87     16.10 o 
  -8 -11   6     4347.36     4461.81    102.39 o 
  -7 -11   6     1852.83     1762.13     69.95 o 
  -6 -11   6     2252.75     2160.64     58.43 o 
  -5 -11   6      228.81      216.70     23.02 o 
  -4 -11   6      353.52      365.72     26.09 o 
  -3 -11   6      322.49      325.54     15.37 o 
  -2 -11   6    10894.31    10729.28    110.46 o 
  -1 -11   6       58.06       37.75      7.93 o 
   0 -11   6      592.70      549.32     17.19 o 
   1 -11   6      762.68      699.47     19.59 o 
   2 -11   6       23.33       25.14     11.39 o 
   3 -11   6       21.56       38.03      9.91 o 
   4 -11   6      199.90      208.26     11.97 o 
   5 -11   6     7594.86     7494.85     84.24 o 
   6 -11   6        6.94       20.50      9.26 o 
   7 -11   6       33.78       27.50     10.79 o 
   8 -11   6      238.25      200.83     21.97 o 
   9 -11   6     1058.17     1064.42     44.29 o 
  10 -11   6     2630.92     2472.26     65.27 o 
  11 -11   6     8213.79     8133.27    134.92 o 
  12 -11   6      470.57      440.67     38.53 o 
  13 -11   6     1368.20     1391.95     53.23 o 
  14 -11   6     1091.54     1034.07     72.99 o 
  15 -11   6      118.10      103.67     43.82 o 
 -12 -10   6     1761.56     1742.80     62.96 o 
 -11 -10   6     1636.89     1630.51     54.15 o 
 -10 -10   6     1961.70     1997.84     83.12 o 
  -9 -10   6     1495.39     1478.17     45.42 o 
  -8 -10   6     3721.55     3901.94     73.76 o 
  -7 -10   6     3877.77     3692.87     75.90 o 
  -6 -10   6     2959.28     2842.23     72.33 o 
  -5 -10   6       76.28       71.03     14.10 o 
  -4 -10   6     1535.88     1409.40     38.40 o 
  -3 -10   6     1061.90     1033.40     30.12 o 
  -2 -10   6     8146.77     7920.07     85.79 o 
  -1 -10   6      173.34      206.96     12.84 o 
   0 -10   6     1754.87     1657.16     27.73 o 
   1 -10   6      777.13      911.71     18.62 o 
   2 -10   6     3540.99     3416.38     37.77 o 
   3 -10   6     1151.07     1098.56     22.47 o 
   4 -10   6    14825.66    14992.83    120.82 o 
   5 -10   6    12053.77    12342.24    108.89 o 
   6 -10   6     1545.58     1501.23     32.76 o 
   7 -10   6     8385.67     8239.59     93.00 o 
   8 -10   6     4879.62     4724.16     87.23 o 
   9 -10   6     1606.83     1519.46     47.99 o 
  10 -10   6     1391.43     1318.66     46.40 o 
  11 -10   6     2964.26     3028.95     72.30 o 
  12 -10   6       25.98       -0.33     15.40 o 
  13 -10   6      938.40      898.86     42.77 o 
  14 -10   6     1169.87     1247.20     50.49 o 
  15 -10   6       55.63        8.23     19.77 o 
 -13  -9   6       22.79       60.36     22.58 o 
 -12  -9   6      721.90      741.25     37.81 o 
 -11  -9   6      706.21      742.84     34.49 o 
 -10  -9   6      828.75      882.55     36.01 o 
  -9  -9   6     2569.11     2647.01     58.39 o 
  -8  -9   6     3337.30     3288.45    111.46 o 
  -7  -9   6       45.32       41.09     13.91 o 
  -6  -9   6      282.68      268.33     19.96 o 
  -5  -9   6      194.73      186.70     18.41 o 
  -4  -9   6      101.58       94.84     13.90 o 
  -3  -9   6      843.93      797.04     19.02 o 
  -2  -9   6      682.45      654.51     17.62 o 
  -1  -9   6    11169.76    10927.06     92.01 o 
   0  -9   6      287.28      292.27     14.29 o 
   1  -9   6      520.89      649.85     14.00 o 
   2  -9   6      948.30      922.91     16.86 o 
   3  -9   6     9537.97     9758.27     76.33 o 
   4  -9   6    14587.43    14552.48    115.46 o 
   5  -9   6     9152.23     9207.51     87.24 o 
   6  -9   6      365.11      350.86     16.49 o 
   7  -9   6      573.87      638.62     29.35 o 
   8  -9   6     1547.67     1554.21     45.24 o 
   9  -9   6      155.37      117.36     17.99 o 
  10  -9   6     2182.62     2106.28     56.03 o 
  11  -9   6      469.35      475.75     31.02 o 
  12  -9   6      555.08      496.45     35.12 o 
  13  -9   6       10.08        7.56     15.55 o 
  14  -9   6      103.00       92.28     20.66 o 
  15  -9   6       69.07       53.04     28.82 o 
 -13  -8   6       16.63       32.25     17.94 o 
 -12  -8   6     1097.20     1186.46     49.64 o 
 -11  -8   6      165.32      163.67     18.76 o 
 -10  -8   6     1698.77     1665.29     41.63 o 
  -9  -8   6       97.07       86.16     14.63 o 
  -8  -8   6      556.59      529.52     23.58 o 
  -7  -8   6       78.07       37.63     13.22 o 
  -6  -8   6     3937.08     3843.94     67.05 o 
  -5  -8   6     8363.24     8090.04    133.70 o 
  -4  -8   6     3130.56     3059.25     51.48 o 
  -3  -8   6       54.40       49.70      7.43 o 
  -2  -8   6        3.39       12.95      6.95 o 
  -1  -8   6     8312.42     8538.44     62.63 o 
   0  -8   6      473.66      509.92     19.82 o 
   1  -8   6    13245.40    13312.65     93.45 o 
   2  -8   6      209.23      218.33      8.72 o 
   3  -8   6     1932.99     2054.13     24.52 o 
   4  -8   6     2477.62     2573.27     31.39 o 
   5  -8   6     7389.80     7276.78    128.62 o 
   6  -8   6      800.91      776.90     21.01 o 
   7  -8   6     7593.14     7577.82    111.74 o 
   8  -8   6      170.10      209.71     19.36 o 
   9  -8   6      273.95      272.85     22.01 o 
  10  -8   6        7.03       18.07     12.50 o 
  11  -8   6     1499.66     1478.01     46.79 o 
  12  -8   6     5089.78     5056.93     95.06 o 
  13  -8   6        3.45       13.51     14.76 o 
  14  -8   6        0.51        6.25     14.82 o 
  15  -8   6     1117.23     1119.54     79.07 o 
 -14  -7   6        6.86        6.44     16.89 o 
 -13  -7   6      548.10      582.13     51.60 o 
 -12  -7   6      106.62      115.95     16.76 o 
 -11  -7   6      132.86      147.30     16.76 o 
 -10  -7   6     1807.43     1744.37     47.65 o 
  -9  -7   6        1.01      -16.36     10.74 o 
  -8  -7   6     2954.37     2955.67     58.35 o 
  -7  -7   6     2324.02     2203.02     56.97 o 
  -6  -7   6     9599.65     9355.38    117.93 o 
  -5  -7   6      994.65      991.08     28.31 o 
  -4  -7   6     5591.68     5322.90     70.41 o 
  -3  -7   6     7488.65     7334.60     65.66 o 
  -2  -7   6    19228.61    19411.57    137.74 o 
  -1  -7   6     6726.31     6609.12     53.43 o 
   0  -7   6     3951.24     3769.61     36.22 o 
   1  -7   6     4547.40     4445.52     42.03 o 
   2  -7   6      128.57      115.63      6.50 o 
   3  -7   6      244.21      275.82      8.77 o 
   4  -7   6      174.10      161.01     12.51 o 
   5  -7   6     2133.89     2003.06     32.73 o 
   6  -7   6     2095.31     2149.36     40.66 o 
   7  -7   6     4110.39     4206.35     73.00 o 
   8  -7   6        3.74       11.19      9.85 o 
   9  -7   6       16.69        9.86     11.83 o 
  10  -7   6     4033.77     3881.77     74.78 o 
  11  -7   6     4419.44     4520.16     84.63 o 
  12  -7   6     5034.75     4933.34     91.62 o 
  13  -7   6      322.75      308.19     27.88 o 
  14  -7   6        7.06       -1.74     14.47 o 
  15  -7   6     3032.08     3186.45     83.43 o 
  16  -7   6      201.84      191.37     41.28 o 
 -14  -6   6       16.79       14.11     15.05 o 
 -13  -6   6       16.94        4.86     12.87 o 
 -12  -6   6     2544.77     2618.17     50.56 o 
 -11  -6   6     2575.05     2534.22     56.89 o 
 -10  -6   6     2447.97     2373.13     63.04 o 
  -9  -6   6       54.17       31.86     12.87 o 
  -8  -6   6     3179.16     3363.94     60.26 o 
  -7  -6   6     4636.00     4420.10     69.19 o 
  -6  -6   6      264.44      241.44     26.28 o 
  -5  -6   6     1654.01     1789.42     35.72 o 
  -4  -6   6      747.62      766.59     19.18 o 
  -3  -6   6     4893.31     4902.38     51.62 o 
  -2  -6   6     6459.02     6452.50     48.36 o 
  -1  -6   6    16802.49    17244.48    109.20 o 
   0  -6   6     4388.57     4273.76     37.39 o 
   1  -6   6     4933.80     4903.58     41.05 o 
   2  -6   6     3930.71     3854.63     38.54 o 
   3  -6   6     1997.69     2127.11     23.46 o 
   4  -6   6      588.53      574.01     15.38 o 
   5  -6   6      160.56      159.61      9.07 o 
   6  -6   6    36814.79    36460.41    559.06 o 
   7  -6   6     1771.89     1769.98     42.41 o 
   8  -6   6      545.83      573.91     25.39 o 
   9  -6   6       84.60       86.11     14.28 o 
  10  -6   6     7065.52     7089.50    108.84 o 
  11  -6   6     3394.35     3443.93     69.89 o 
  12  -6   6     4738.35     4513.96    117.59 o 
  13  -6   6      237.26      272.34     24.52 o 
  14  -6   6      727.82      754.66     42.97 o 
  15  -6   6     1152.65     1099.33     85.66 o 
  16  -6   6        3.59       22.04     18.47 o 
 -15  -5   6       51.23       50.54     30.30 o 
 -14  -5   6       21.79       23.71     15.83 o 
 -13  -5   6      131.14      142.04     16.48 o 
 -12  -5   6     5458.84     5702.84     90.75 o 
 -11  -5   6     2181.67     2223.43     50.47 o 
 -10  -5   6     3145.59     3053.20     70.78 o 
  -9  -5   6      138.75      163.90     16.18 o 
  -8  -5   6     1436.02     1272.56     52.58 o 
  -7  -5   6     8336.81     8192.50     96.66 o 
  -6  -5   6      585.45      624.37     21.04 o 
  -5  -5   6     4566.87     4160.37     51.02 o 
  -4  -5   6     1417.09     1477.46     24.40 o 
  -3  -5   6    13410.67    13810.90    100.25 o 
  -2  -5   6      427.89      558.33     10.37 o 
  -1  -5   6      878.91      757.42     11.54 o 
   0  -5   6     6867.12     7273.01     50.70 o 
   1  -5   6    21897.40    21941.09    174.64 o 
   2  -5   6    25339.67    25688.21    178.49 o 
   3  -5   6        5.61        3.80      2.47 o 
   4  -5   6     1915.05     1999.67     25.67 o 
   5  -5   6     3438.26     3309.46     44.74 o 
   6  -5   6    38089.62    37062.73    394.89 o 
   7  -5   6       34.90       39.11     10.56 o 
   8  -5   6      710.97      700.00     27.00 o 
   9  -5   6      251.31      257.43     19.00 o 
  10  -5   6      497.41      450.23     24.17 o 
  11  -5   6      405.28      405.61     33.23 o 
  12  -5   6     2747.48     2711.64     64.89 o 
  13  -5   6      117.22       78.19     17.23 o 
  14  -5   6     1374.92     1515.43     63.65 o 
  15  -5   6      205.63      161.41     29.03 o 
  16  -5   6      368.56      374.29     63.39 o 
 -15  -4   6       33.76       -3.82     19.51 o 
 -14  -4   6     1732.25     1876.62     61.49 o 
 -13  -4   6     1563.39     1682.67     46.45 o 
 -12  -4   6      893.28      888.28     31.60 o 
 -11  -4   6      853.48      884.14     30.22 o 
 -10  -4   6     2244.26     2143.68     52.10 o 
  -9  -4   6       21.38       22.80     10.29 o 
  -8  -4   6     7905.86     7655.48     97.17 o 
  -7  -4   6       82.89       88.00     10.58 o 
  -6  -4   6     5596.78     5514.55     66.87 o 
  -5  -4   6      774.75      729.18     19.13 o 
  -4  -4   6     3577.11     3591.08     39.65 o 
  -3  -4   6    22876.47    22354.16    169.11 o 
  -2  -4   6     6053.38     6598.49     66.81 o 
  -1  -4   6     3097.98     3458.83     30.55 o 
   0  -4   6    10200.18     9919.28     77.69 o 
   1  -4   6    16135.31    16669.76    125.84 o 
   2  -4   6    34984.37    36274.57    271.52 o 
   3  -4   6     9107.25     9163.27     73.17 o 
   4  -4   6     6653.48     6261.49     52.71 o 
   5  -4   6     8698.84     8549.22     83.38 o 
   6  -4   6     1239.11     1254.20     20.55 o 
   7  -4   6     1480.16     1328.83     33.98 o 
   8  -4   6     1820.80     1789.11     41.39 o 
   9  -4   6     5767.60     5532.45     86.24 o 
  10  -4   6     2479.37     2428.37     52.83 o 
  11  -4   6        5.42       -5.49      9.90 o 
  12  -4   6     1777.19     1795.50     48.06 o 
  13  -4   6      379.84      335.53     24.61 o 
  14  -4   6      341.01      333.94     33.29 o 
  15  -4   6      428.03      433.86     44.35 o 
  16  -4   6      169.04      135.34     56.12 o 
 -15  -3   6     1149.53     1267.70     53.23 o 
 -14  -3   6      395.62      375.15     68.90 o 
 -13  -3   6     1464.19     1618.12     41.72 o 
 -12  -3   6      492.80      541.00     22.21 o 
 -11  -3   6      149.13      147.59     19.76 o 
 -10  -3   6     1181.29     1129.00     42.30 o 
  -9  -3   6     1600.28     1747.60     34.42 o 
  -8  -3   6     2294.50     2357.89     36.07 o 
  -7  -3   6      560.80      498.25     11.50 o 
  -6  -3   6      949.91      899.60     16.29 o 
  -5  -3   6    10337.92     9855.66     84.90 o 
  -4  -3   6     8655.14     8393.99     77.38 o 
  -3  -3   6     3139.34     2804.88     33.19 o 
  -2  -3   6      411.93      408.74     11.15 o 
  -1  -3   6       19.20       22.97      4.21 o 
   0  -3   6    55442.83    56842.09    449.65 o 
   1  -3   6     1863.31     1975.10     24.45 o 
   2  -3   6      822.93      827.75     13.69 o 
   3  -3   6    10072.68    10642.03     82.41 o 
   4  -3   6     4322.64     4398.22     38.84 o 
   5  -3   6     4399.90     4437.84     56.61 o 
   6  -3   6      136.22      160.05      9.56 o 
   7  -3   6        7.98       22.86      5.96 o 
   8  -3   6     4302.31     4183.36     68.38 o 
   9  -3   6        1.96       19.87      9.46 o 
  10  -3   6      188.06      165.91     16.18 o 
  11  -3   6     1052.56     1078.85     35.47 o 
  12  -3   6       24.98       43.68     13.87 o 
  13  -3   6     5342.53     5355.40     93.04 o 
  14  -3   6       16.10       14.82     14.98 o 
  15  -3   6        1.19       -2.51     17.52 o 
 -13  -2   6      179.28      197.46     29.35 o 
 -12  -2   6       40.37       47.86     15.15 o 
 -11  -2   6       66.92       48.21      9.89 o 
 -10  -2   6      577.56      544.94     21.46 o 
  -9  -2   6    13433.88    14214.34    121.98 o 
  -8  -2   6       56.28       53.99      7.87 o 
  -7  -2   6     2394.54     2509.84     27.91 o 
  -6  -2   6     1693.24     1681.13     20.89 o 
  -5  -2   6    27760.64    27416.06    193.48 o 
  -4  -2   6    16279.80    15956.06    131.79 o 
  -3  -2   6     2827.94     2799.37     31.94 o 
  -2  -2   6      171.55      232.87      6.94 o 
  -1  -2   6      282.79      349.11      8.68 o 
   0  -2   6      104.58       76.70      5.30 o 
   1  -2   6    24436.11    25246.17    192.39 o 
   2  -2   6       46.80       43.27      5.79 o 
   3  -2   6     2305.79     2603.50     26.71 o 
   4  -2   6     7405.90     7580.13     78.94 o 
   5  -2   6      140.86      150.62      9.14 o 
   6  -2   6       38.94       34.68      6.73 o 
   7  -2   6     5445.58     5302.02     88.69 o 
   8  -2   6     4554.62     4697.00    112.65 o 
   9  -2   6     5546.39     5399.98     82.97 o 
  10  -2   6     1242.78     1187.68     63.30 o 
  11  -2   6     3072.14     3148.22     61.82 o 
  12  -2   6      268.88      302.85     32.58 o 
  13  -2   6     6489.70     6588.11    106.31 o 
  14  -2   6       76.67       55.69     19.39 o 
  15  -2   6        1.19       -9.72     16.31 o 
 -13  -1   6     2202.78     2288.04     71.94 o 
 -12  -1   6      820.81      766.06     36.17 o 
 -11  -1   6     2006.17     2118.47     48.73 o 
 -10  -1   6      277.47      282.21     18.20 o 
  -9  -1   6    15834.20    16351.83    129.31 o 
  -8  -1   6     1876.17     1839.11     22.62 o 
  -7  -1   6      124.39      118.12      8.86 o 
  -6  -1   6    12083.44    11975.57     83.79 o 
  -5  -1   6     9887.40    10267.92     76.59 o 
  -4  -1   6        6.33       19.39      4.31 o 
  -3  -1   6     1764.72     1725.04     28.92 o 
  -2  -1   6     2961.33     3276.63     36.16 o 
  -1  -1   6     7390.65     7588.46     75.36 o 
   0  -1   6      648.50      762.67     13.12 o 
   1  -1   6    35473.04    35364.86    305.20 o 
   2  -1   6     2750.38     2708.80     31.29 o 
   3  -1   6     5826.98     6573.44     53.70 o 
   4  -1   6    30280.90    30956.81    275.63 o 
   5  -1   6      276.86      361.79     13.03 o 
   6  -1   6      106.00       93.07      8.73 o 
   7  -1   6    28500.88    28627.23    334.55 o 
   8  -1   6     1800.62     1751.59     35.95 o 
   9  -1   6     3852.78     3665.96     63.38 o 
  10  -1   6        0.82       20.72     10.36 o 
  11  -1   6     1989.83     2070.18     48.57 o 
  12  -1   6      822.49      837.05     45.26 o 
  13  -1   6      855.37      885.18     42.13 o 
  14  -1   6     1295.81     1385.44     45.27 o 
  15  -1   6       29.71       18.65     18.74 o 
 -13   0   6      983.47      935.62     74.82 o 
 -12   0   6      134.65      140.30     17.84 o 
 -11   0   6     7183.19     7172.54     93.35 o 
 -10   0   6     1581.33     1558.05     33.71 o 
  -9   0   6       48.35       84.71      9.87 o 
  -8   0   6     4038.53     4136.26     38.55 o 
  -7   0   6        7.70       10.78      3.63 o 
  -6   0   6    22139.44    22870.57    147.69 o 
  -5   0   6      132.66      170.86      6.68 o 
  -4   0   6     5429.95     5225.62     46.22 o 
  -3   0   6      348.53      354.34      8.15 o 
  -2   0   6    17215.15    17775.87    223.52 o 
  -1   0   6     7759.34     8054.03     71.90 o 
   0   0   6     1446.76     1463.59     18.31 o 
   1   0   6     2697.60     2640.31     27.89 o 
   2   0   6    25683.15    26525.09    232.52 o 
   3   0   6     1036.56      877.66     17.53 o 
   4   0   6       48.31       40.22      6.14 o 
   5   0   6     4412.45     4662.92     56.65 o 
   6   0   6       57.29      102.43      8.43 o 
   7   0   6    30258.52    29900.02    415.24 o 
   8   0   6      510.52      555.45     20.90 o 
   9   0   6       54.27       29.41     10.48 o 
  10   0   6      103.12      105.07     14.04 o 
  11   0   6        7.78       -0.88     13.79 o 
  12   0   6     1872.49     1889.09     49.17 o 
  13   0   6       28.48       23.55     14.75 o 
  14   0   6      514.31      550.61     32.68 o 
  15   0   6      408.27      398.83     73.01 o 
 -14   1   6      666.97      619.08     55.53 o 
 -13   1   6      220.95      204.78     24.54 o 
 -12   1   6      128.69      103.96     19.07 o 
 -11   1   6     1989.65     1943.09     42.22 o 
 -10   1   6     4079.23     3871.62     40.47 o 
  -9   1   6      394.48      367.23     10.37 o 
  -8   1   6     3059.57     3185.00     32.18 o 
  -7   1   6     2187.72     2147.00     24.17 o 
  -6   1   6        6.26        7.11      3.86 o 
  -5   1   6     6839.45     7070.69     56.11 o 
  -4   1   6     3530.99     3124.59     33.40 o 
  -3   1   6       18.01       14.44      4.41 o 
  -2   1   6    86675.16    87033.07    746.42 o 
  -1   1   6      460.56      489.53      9.46 o 
   0   1   6      603.60      642.56     11.44 o 
   1   1   6     4432.79     4369.19     44.56 o 
   2   1   6    21301.19    21558.47    167.40 o 
   3   1   6    26475.77    26551.95    227.51 o 
   4   1   6     6013.40     6519.43     72.35 o 
   5   1   6     3869.53     3952.44     46.80 o 
   6   1   6        1.85       18.71      6.24 o 
   7   1   6     6946.49     6821.38    100.49 o 
   8   1   6     2801.57     2879.71     80.03 o 
   9   1   6      621.14      613.93     26.16 o 
  10   1   6      344.53      372.69     21.99 o 
  11   1   6     2039.62     2042.22     59.04 o 
  12   1   6      376.40      323.31     23.74 o 
  13   1   6      319.36      302.93     24.74 o 
  14   1   6     1087.35     1104.57     49.22 o 
  15   1   6      762.00      878.80     45.75 o 
 -15   2   6     1644.86     1681.38    118.51 o 
 -14   2   6      875.10      759.56     60.12 o 
 -13   2   6       31.37        4.03     22.07 o 
 -12   2   6      349.86      372.27     19.36 o 
 -11   2   6      318.97      351.73     15.05 o 
 -10   2   6     1451.08     1441.40     25.39 o 
  -9   2   6     5826.42     5658.75     52.96 o 
  -8   2   6     5758.37     5849.47     51.11 o 
  -7   2   6     5776.57     5686.92     44.91 o 
  -6   2   6     8324.07     8219.68     65.33 o 
  -5   2   6       26.57       26.49      7.09 o 
  -4   2   6    19408.46    19711.64    153.39 o 
  -3   2   6       48.77       62.19      3.90 o 
  -2   2   6    35340.93    35018.35    259.83 o 
  -1   2   6     9066.82     9381.04     71.76 o 
   0   2   6      396.36      507.74     10.45 o 
   1   2   6    20951.83    21513.79    164.01 o 
   2   2   6     3014.99     3248.86     30.80 o 
   3   2   6      217.36      301.79      8.58 o 
   4   2   6    13220.98    13514.98    118.60 o 
   5   2   6      369.44      353.86     12.76 o 
   6   2   6      814.30      790.48     20.10 o 
   7   2   6       10.57       19.28      7.39 o 
   8   2   6     7252.67     7288.86     88.37 o 
   9   2   6      805.40      804.63     29.86 o 
  10   2   6      104.79      114.62     15.92 o 
  11   2   6     3000.95     3013.64     64.08 o 
  12   2   6     4073.74     3884.70     77.12 o 
  13   2   6       18.47       39.91     27.54 o 
  14   2   6     2527.43     2770.68     80.01 o 
 -16   3   6     1484.98     1659.75     51.01 o 
 -15   3   6      122.72      104.53     16.64 o 
 -14   3   6      632.46      696.65     37.41 o 
 -13   3   6     1093.13     1154.97     27.18 o 
 -12   3   6       52.94       53.75      8.53 o 
 -11   3   6     4840.71     5030.85     61.59 o 
 -10   3   6     3451.97     3373.95     37.56 o 
  -9   3   6      243.46      247.73     12.78 o 
  -8   3   6    13528.77    13832.53    101.68 o 
  -7   3   6     1177.34     1168.20     18.04 o 
  -6   3   6     5784.26     5956.83     51.26 o 
  -5   3   6      233.61      250.02      8.36 o 
  -4   3   6     5540.09     5047.62     45.73 o 
  -3   3   6      864.27      699.33     11.05 o 
  -2   3   6     2514.46     2335.23     26.07 o 
  -1   3   6     2317.90     2454.94     26.61 o 
   0   3   6     1226.62     1463.25     19.40 o 
   1   3   6      915.71      700.21     11.83 o 
   2   3   6      324.79      350.06     10.94 o 
   3   3   6    11841.63    11570.38     82.74 o 
   4   3   6       17.47       23.23      7.36 o 
   5   3   6      217.87      201.11     11.11 o 
   6   3   6     3258.81     3175.60     44.46 o 
   7   3   6      224.85      217.24     14.44 o 
   8   3   6     3929.39     4066.51    104.12 o 
   9   3   6     4343.12     4076.84     74.28 o 
  10   3   6     1342.64     1231.53     40.14 o 
  11   3   6      205.88      210.62     23.90 o 
  12   3   6      951.45      829.38     36.73 o 
  13   3   6       68.72       73.47     20.45 o 
  14   3   6     2956.19     3265.23     90.49 o 
 -17   4   6      480.51      407.90     31.28 o 
 -16   4   6      342.59      381.70     63.87 o 
 -15   4   6        1.42        2.91     10.62 o 
 -14   4   6      448.65      444.32     30.69 o 
 -13   4   6     3779.52     3892.75     61.17 o 
 -12   4   6     2127.35     2104.11     51.99 o 
 -11   4   6      769.28      756.91     25.08 o 
 -10   4   6     1866.92     1877.17     35.38 o 
  -9   4   6     2083.80     2117.35     28.10 o 
  -8   4   6    13262.31    13609.82    109.80 o 
  -7   4   6       18.05       22.93      4.95 o 
  -6   4   6     2547.55     2353.36     27.42 o 
  -5   4   6       11.23       25.90      4.80 o 
  -4   4   6     2584.49     2394.73     21.97 o 
  -3   4   6      866.97     1018.40     12.81 o 
  -2   4   6      568.67      697.41     11.53 o 
  -1   4   6     4389.20     4338.00     41.64 o 
   0   4   6    14029.08    14623.57    106.52 o 
   1   4   6     2196.22     2259.47     21.67 o 
   2   4   6     2133.72     2304.04     23.89 o 
   3   4   6    19414.72    19242.90    135.68 o 
   4   4   6     1917.49     2001.28     46.31 o 
   5   4   6     8262.06     8123.76     90.08 o 
   6   4   6       48.74       37.31      9.26 o 
   7   4   6       47.64       75.18     12.24 o 
   8   4   6     3480.16     3554.74     60.76 o 
   9   4   6     5723.60     5656.48     94.79 o 
  10   4   6     1557.56     1514.04     45.82 o 
  11   4   6      272.63      280.42     26.91 o 
  12   4   6       16.63       11.90     15.26 o 
  13   4   6      122.40       95.88     24.32 o 
  14   4   6      744.39      786.79     46.65 o 
 -17   5   6      869.50      787.49     56.22 o 
 -16   5   6      237.16      178.89     22.79 o 
 -15   5   6      126.02      123.52     16.67 o 
 -14   5   6     2451.43     2534.74     58.16 o 
 -13   5   6     5295.24     5572.34     80.69 o 
 -12   5   6     4053.77     4004.78     66.45 o 
 -11   5   6      196.24      147.92     13.25 o 
 -10   5   6      583.85      654.01     20.56 o 
  -9   5   6      200.47      175.02     12.01 o 
  -8   5   6     1959.99     2038.02     30.38 o 
  -7   5   6     2448.45     2563.26     34.84 o 
  -6   5   6     8479.81     8645.33     71.32 o 
  -5   5   6      168.24      167.65      7.35 o 
  -4   5   6        9.39       20.49      3.47 o 
  -3   5   6    12828.26    12372.54     77.48 o 
  -2   5   6     6590.94     7102.46     56.03 o 
  -1   5   6      573.20      395.04     12.23 o 
   0   5   6    17197.77    16644.16    125.21 o 
   1   5   6      187.74      108.92      6.65 o 
   2   5   6     6888.03     6775.60     54.43 o 
   3   5   6     8570.16     8787.10     62.84 o 
   4   5   6        2.76        1.72      7.38 o 
   5   5   6    10142.41    10036.79    111.82 o 
   6   5   6     1280.66     1226.69     34.35 o 
   7   5   6      457.33      451.70     23.54 o 
   8   5   6     3673.02     3758.63     65.35 o 
   9   5   6     2639.49     2456.27     58.93 o 
  10   5   6      744.42      730.04     34.44 o 
  11   5   6      741.06      740.62     36.90 o 
  12   5   6      281.79      296.13     27.52 o 
  13   5   6      838.34      747.19     46.39 o 
 -17   6   6      675.96      711.93     84.78 o 
 -16   6   6      691.38      677.98     55.66 o 
 -15   6   6       22.48       22.08     14.32 o 
 -14   6   6     2775.43     2816.99     83.36 o 
 -13   6   6     3620.54     3576.20     63.28 o 
 -12   6   6     2065.48     2229.33     51.86 o 
 -11   6   6      239.91      236.79     19.53 o 
 -10   6   6       57.76       44.79     10.07 o 
  -9   6   6     8498.24     8278.41     92.65 o 
  -8   6   6     1024.26      943.18     19.53 o 
  -7   6   6    14307.35    14461.75    140.12 o 
  -6   6   6     5297.14     5580.60     52.26 o 
  -5   6   6      231.90      249.78      8.03 o 
  -4   6   6     5921.14     6043.30     43.92 o 
  -3   6   6    20248.06    19698.23    123.05 o 
  -2   6   6     1330.26     1342.72     28.75 o 
  -1   6   6    10161.39     9802.63     78.66 o 
   0   6   6     9505.80     9772.40     74.02 o 
   1   6   6      225.41      226.14      8.89 o 
   2   6   6     1227.94     1313.74     21.55 o 
   3   6   6    13806.43    13457.54    107.75 o 
   4   6   6     5547.50     5338.81     71.70 o 
   5   6   6      118.17      110.97     14.65 o 
   6   6   6     2829.46     2649.88     56.42 o 
   7   6   6       53.00       40.31     12.29 o 
   8   6   6      873.53      933.58     33.43 o 
   9   6   6        6.57        0.85     12.33 o 
  10   6   6     2776.88     2800.40     88.20 o 
  11   6   6      167.34      135.33     22.25 o 
  12   6   6     1869.67     1854.04    136.92 o 
  13   6   6       27.52       10.29     21.43 o 
 -17   7   6       18.75       12.20     16.20 o 
 -16   7   6      534.10      531.02     31.56 o 
 -15   7   6        2.66       -1.79     13.68 o 
 -14   7   6     1605.41     1524.93     46.69 o 
 -13   7   6      449.80      479.55     25.37 o 
 -12   7   6     8279.96     8462.09    112.55 o 
 -11   7   6        3.66       16.57      9.96 o 
 -10   7   6     1208.09     1151.44     32.05 o 
  -9   7   6      372.69      363.39     17.38 o 
  -8   7   6      423.36      395.39     16.11 o 
  -7   7   6    12099.13    11881.16     96.16 o 
  -6   7   6    17717.36    17717.07    126.53 o 
  -5   7   6     3967.16     3821.36     34.66 o 
  -4   7   6     2202.08     2322.25     23.78 o 
  -3   7   6      914.12     1020.91     15.82 o 
  -2   7   6     2576.27     2543.75     34.09 o 
  -1   7   6    24373.45    24676.24    173.08 o 
   0   7   6      746.66      783.36     16.45 o 
   1   7   6     5185.87     5185.88     59.27 o 
   2   7   6        5.64       -3.79      6.18 o 
   3   7   6     3188.44     3390.68     52.74 o 
   4   7   6      725.53      761.18     29.96 o 
   5   7   6        4.92       23.71     11.38 o 
   6   7   6     5658.23     5506.98     84.86 o 
   7   7   6      592.28      591.14     27.82 o 
   8   7   6      846.33      714.06     36.49 o 
   9   7   6      190.47      179.11     23.11 o 
  10   7   6     2168.46     2301.79     88.63 o 
  11   7   6      153.14      128.68     27.52 o 
  12   7   6     1789.90     1901.13     75.13 o 
 -17   8   6       52.57       53.21     20.03 o 
 -16   8   6     1791.28     1650.28     87.68 o 
 -15   8   6     1031.96     1027.36     43.35 o 
 -14   8   6        1.52        2.42     13.71 o 
 -13   8   6     1812.77     1806.75     47.34 o 
 -12   8   6     3539.37     3543.73     66.14 o 
 -11   8   6       66.63       48.90     12.85 o 
 -10   8   6     3077.31     3290.72     58.88 o 
  -9   8   6     3159.69     3265.78     52.69 o 
  -8   8   6      137.36      146.94     12.61 o 
  -7   8   6     1364.46     1511.98     27.19 o 
  -6   8   6    14281.30    14408.33    103.74 o 
  -5   8   6     3062.29     2862.43     33.92 o 
  -4   8   6      752.09      721.90     14.26 o 
  -3   8   6      662.27      742.63     15.93 o 
  -2   8   6     1022.44     1077.73     18.10 o 
  -1   8   6     9043.42     9348.44     70.40 o 
   0   8   6       98.85       83.25      8.74 o 
   1   8   6     4028.41     4051.93     45.04 o 
   2   8   6      480.46      497.79     21.53 o 
   3   8   6      153.11      150.30     11.64 o 
   4   8   6     7342.27     7443.47    112.65 o 
   5   8   6      141.45      163.16     29.24 o 
   6   8   6     1072.83     1023.30     38.36 o 
   7   8   6     1617.61     1681.15     50.00 o 
   8   8   6     1832.52     1705.40     74.87 o 
   9   8   6     3184.95     2962.18     71.64 o 
  10   8   6     1715.49     1627.25     61.46 o 
  11   8   6        6.41       10.12     39.34 o 
  12   8   6     1159.20     1154.46     62.20 o 
 -16   9   6      461.87      435.78     32.78 o 
 -15   9   6     1624.60     1607.41     53.83 o 
 -14   9   6     1617.41     1607.44     47.55 o 
 -13   9   6     2528.75     2538.30     58.33 o 
 -12   9   6     3094.14     3131.10     63.90 o 
 -11   9   6       32.47       40.36     12.51 o 
 -10   9   6     2702.79     2658.90     50.38 o 
  -9   9   6     1040.87     1080.56     28.92 o 
  -8   9   6       67.38       69.74     10.45 o 
  -7   9   6     1638.50     1525.30     32.21 o 
  -6   9   6       34.91       20.13      6.27 o 
  -5   9   6      652.27      697.79     14.73 o 
  -4   9   6     1157.46     1184.71     20.36 o 
  -3   9   6      416.53      363.82     12.37 o 
  -2   9   6      557.29      551.52     13.54 o 
  -1   9   6     2418.20     2278.61     35.12 o 
   0   9   6    13781.25    13466.23    115.29 o 
   1   9   6     4883.12     4881.43     58.36 o 
   2   9   6      168.88      179.98     12.56 o 
   3   9   6      462.70      490.47     18.99 o 
   4   9   6     9672.95     9511.05    143.39 o 
   5   9   6       78.90       56.17     15.43 o 
   6   9   6      962.75      982.22     46.14 o 
   7   9   6      485.61      555.19     33.16 o 
   8   9   6       92.30       45.89     17.85 o 
   9   9   6     2106.41     1963.60     60.37 o 
  10   9   6     1983.40     2031.14     81.61 o 
  11   9   6       30.68       37.01     24.68 o 
 -16  10   6      622.91      530.86     36.82 o 
 -15  10   6       74.73       79.61     36.73 o 
 -14  10   6        0.29      -22.14     13.41 o 
 -13  10   6     1033.09      956.20     37.99 o 
 -12  10   6     5603.71     5651.16     93.54 o 
 -11  10   6        3.83        4.49     17.22 o 
 -10  10   6     1139.31     1105.27     33.49 o 
  -9  10   6     1409.98     1263.33     35.66 o 
  -8  10   6       49.66       47.80     10.80 o 
  -7  10   6      130.48      128.70      9.82 o 
  -6  10   6       15.05       18.53      6.85 o 
  -5  10   6    13703.02    13574.18    103.66 o 
  -4  10   6      101.83      102.97      8.56 o 
  -3  10   6      152.97      154.60      9.48 o 
  -2  10   6     2916.32     3003.91     45.95 o 
  -1  10   6     1839.99     1889.39     31.34 o 
   0  10   6    10912.30    11274.27     99.93 o 
   1  10   6    11003.07    10991.79    100.93 o 
   2  10   6       82.72       80.65     12.14 o 
   3  10   6     1008.65     1039.98     26.73 o 
   4  10   6     2170.61     2268.40     59.75 o 
   5  10   6      257.69      195.30     22.91 o 
   6  10   6      998.24     1031.44     50.39 o 
   7  10   6       14.19       16.82     17.13 o 
   8  10   6     1395.93     1410.44     52.24 o 
   9  10   6       34.24       19.95     27.16 o 
  10  10   6      636.04      661.51     52.12 o 
 -16  11   6      319.60      354.15     34.82 o 
 -15  11   6       80.59       26.08     22.10 o 
 -14  11   6      320.67      286.95     26.58 o 
 -13  11   6      164.55      140.92     21.23 o 
 -12  11   6     2393.94     2213.31     56.69 o 
 -11  11   6     1111.64     1025.00     38.46 o 
 -10  11   6     3865.69     3861.24     81.15 o 
  -9  11   6     1295.61     1276.63     36.41 o 
  -8  11   6     1186.41     1215.04     44.14 o 
  -7  11   6      817.36      772.92     20.90 o 
  -6  11   6     7233.51     7103.45     76.71 o 
  -5  11   6     5664.99     5704.63     55.09 o 
  -4  11   6        5.75        5.35      5.89 o 
  -3  11   6     2092.22     2148.74     35.83 o 
  -2  11   6     7058.56     7167.39     83.42 o 
  -1  11   6      106.95      102.71     13.94 o 
   0  11   6     3977.03     3829.75     49.97 o 
   1  11   6     6530.97     6544.29     83.22 o 
   2  11   6       49.79       37.34     11.37 o 
   3  11   6     6208.96     6000.04    114.14 o 
   4  11   6      208.21      214.52     24.40 o 
   5  11   6      102.37       73.26     19.54 o 
   6  11   6      243.74      228.62     26.65 o 
   7  11   6     1476.49     1406.00     53.92 o 
   8  11   6     1366.22     1377.56     54.89 o 
   9  11   6       79.55       53.60     24.11 o 
  10  11   6       24.29       49.10     27.62 o 
 -16  12   6      202.90      192.58     29.01 o 
 -15  12   6      489.58      478.20     37.79 o 
 -14  12   6     1348.54     1441.35     50.98 o 
 -13  12   6        6.23       12.08     15.39 o 
 -12  12   6        8.32       13.00     15.52 o 
 -11  12   6     6412.83     6423.63    104.42 o 
 -10  12   6      687.44      637.97     29.25 o 
  -9  12   6     1804.54     1778.96     46.50 o 
  -8  12   6     1315.25     1286.01     31.56 o 
  -7  12   6     1651.99     1580.28     32.38 o 
  -6  12   6    17303.33    17247.69    156.41 o 
  -5  12   6     3102.41     3101.74     38.05 o 
  -4  12   6      512.82      526.57     18.07 o 
  -3  12   6     2155.58     2009.15     55.37 o 
  -2  12   6     2111.59     2073.03     42.44 o 
  -1  12   6      176.02      164.17     15.54 o 
   0  12   6      224.24      226.59     15.27 o 
   1  12   6      136.14      106.66     13.11 o 
   2  12   6      929.52      913.28     29.71 o 
   3  12   6      357.06      313.91     24.62 o 
   4  12   6        4.34       -2.49     15.10 o 
   5  12   6       83.04       93.45     21.34 o 
   6  12   6     1945.67     1985.89     64.03 o 
   7  12   6     4523.59     4592.47    118.81 o 
   8  12   6      481.41      528.10     42.63 o 
   9  12   6        2.70       20.85     22.56 o 
 -15  13   6     3701.89     4031.70    162.90 o 
 -14  13   6      282.94      310.90     30.07 o 
 -13  13   6        3.59       12.33     17.04 o 
 -12  13   6       17.02       32.21     17.50 o 
 -11  13   6     5229.59     5287.97     95.35 o 
 -10  13   6       50.60       56.36     15.73 o 
  -9  13   6     2334.77     2271.88     52.04 o 
  -8  13   6      207.89      210.29     13.77 o 
  -7  13   6      440.42      525.06     21.53 o 
  -6  13   6     5219.21     5227.45     59.29 o 
  -5  13   6     3690.64     3716.42     53.83 o 
  -4  13   6      217.92      230.08     17.84 o 
  -3  13   6      894.97      864.85     29.35 o 
  -2  13   6     2083.70     1919.08     42.18 o 
  -1  13   6      942.79      942.66     42.83 o 
   0  13   6      396.47      406.87     23.13 o 
   1  13   6       18.83       17.67     12.66 o 
   2  13   6     6899.15     6984.76    106.46 o 
   3  13   6     1357.84     1292.58     44.37 o 
   4  13   6      630.94      618.88     39.07 o 
   5  13   6     1523.76     1486.31     58.30 o 
   6  13   6     1736.12     1847.99     64.43 o 
   7  13   6      874.45      951.13     66.10 o 
   8  13   6      146.81      158.87     32.55 o 
 -15  14   6     1764.61     1886.54     68.28 o 
 -14  14   6      330.20      234.00     30.42 o 
 -13  14   6      257.17      270.39     28.23 o 
 -12  14   6     1239.17     1251.37     59.57 o 
 -11  14   6      979.76      914.80     41.50 o 
 -10  14   6      134.55      128.25     24.56 o 
  -9  14   6     1025.57     1059.88     34.56 o 
  -8  14   6      431.36      445.47     23.51 o 
  -7  14   6     1009.95     1038.21     33.22 o 
  -6  14   6       36.31       65.58     14.37 o 
  -5  14   6      567.33      556.34     24.47 o 
  -4  14   6      505.23      469.77     23.38 o 
  -3  14   6     3029.78     3072.15     59.57 o 
  -2  14   6     2216.57     2248.49     46.86 o 
  -1  14   6     1221.64     1265.85     32.23 o 
   0  14   6     1248.60     1238.01     40.27 o 
   1  14   6     2104.67     2129.08     58.08 o 
   2  14   6     3056.25     3111.04    120.55 o 
   3  14   6      260.44      255.80     26.04 o 
   4  14   6      293.48      251.81     30.48 o 
   5  14   6     2244.99     2176.20     70.18 o 
   6  14   6       18.54       56.60     32.44 o 
   7  14   6      245.37      269.71     37.06 o 
 -14  15   6      315.07      321.58     32.37 o 
 -13  15   6       12.45       33.80     20.35 o 
 -12  15   6     1351.81     1400.99     62.87 o 
 -11  15   6        9.17       12.52     17.69 o 
 -10  15   6      425.57      407.32     32.02 o 
  -9  15   6      360.74      320.40     21.25 o 
  -8  15   6       36.91        1.86     13.47 o 
  -7  15   6      850.13      782.87     41.91 o 
  -6  15   6       44.80       42.47     14.63 o 
  -5  15   6      104.22      105.93     16.03 o 
  -4  15   6     7610.07     7874.15    102.55 o 
  -3  15   6      121.70       76.54     17.85 o 
  -2  15   6      518.04      528.74     23.74 o 
  -1  15   6       45.72       58.43     15.09 o 
   0  15   6     3956.75     3936.88     88.61 o 
   1  15   6     1738.92     1830.22     55.09 o 
   2  15   6      548.65      546.26     62.11 o 
   3  15   6      518.71      564.02     46.17 o 
   4  15   6      142.37      172.72     27.67 o 
   5  15   6     1433.15     1373.55     72.55 o 
   6  15   6      142.62      109.93     30.01 o 
 -13  16   6      911.42      861.37     45.60 o 
 -12  16   6       33.99       23.13     19.55 o 
 -11  16   6      138.82      103.55     23.71 o 
 -10  16   6      633.87      627.08     35.27 o 
  -9  16   6     3443.48     3373.46     95.67 o 
  -8  16   6     1601.84     1525.33     87.96 o 
  -7  16   6      199.43      193.28     24.74 o 
  -6  16   6       53.34       25.26     15.13 o 
  -5  16   6      526.52      499.16     25.77 o 
  -4  16   6    10318.85    10651.80    173.35 o 
  -3  16   6       46.09       52.48     15.24 o 
  -2  16   6     1255.64     1275.03     40.76 o 
  -1  16   6      255.68      242.70     25.19 o 
   0  16   6      119.76       78.40     37.25 o 
   1  16   6      139.36      131.83     21.92 o 
   2  16   6      129.85       70.34     27.68 o 
   3  16   6      256.21      252.49     44.80 o 
   4  16   6      592.73      624.59     59.90 o 
   5  16   6      265.00      281.71     39.54 o 
 -12  17   6      580.37      583.19     39.81 o 
 -11  17   6      199.19      148.39     29.70 o 
 -10  17   6     3076.23     3240.63    137.27 o 
  -9  17   6      406.67      332.80     47.35 o 
  -8  17   6     1491.73     1441.91     90.29 o 
  -7  17   6      113.77      135.64     24.00 o 
  -6  17   6      468.33      480.81     46.25 o 
  -5  17   6     1596.01     1588.58     50.65 o 
  -4  17   6     3052.27     3150.74     56.62 o 
  -3  17   6      996.70     1001.32     33.05 o 
  -2  17   6      241.93      200.51     24.61 o 
  -1  17   6       59.40       48.60     19.01 o 
   0  17   6     1373.84     1513.46     53.95 o 
   1  17   6       70.01       23.56     29.42 o 
   2  17   6      735.05      702.69     60.90 o 
   3  17   6      661.73      561.98     58.98 o 
 -11  18   6        6.99       26.14     34.34 o 
 -10  18   6     2939.89     2999.21    133.46 o 
  -9  18   6       97.74       84.10     36.80 o 
  -8  18   6      472.45      446.56     55.04 o 
  -7  18   6      615.18      656.98     52.45 o 
  -6  18   6      287.99      266.39     31.53 o 
  -5  18   6      479.11      439.88     34.34 o 
  -4  18   6       62.51       67.13     22.19 o 
  -3  18   6     1506.63     1581.43     53.72 o 
  -2  18   6      260.64      285.22     44.88 o 
  -1  18   6      110.08       97.40     35.63 o 
   0  18   6      962.24      974.45     68.60 o 
   1  18   6      410.59      434.45     52.65 o 
  -9  19   6        5.28      -29.46     27.43 o 
  -8  19   6      188.29      198.84     36.51 o 
  -7  19   6      608.49      651.44     51.12 o 
  -6  19   6     2142.16     2188.67     81.49 o 
  -5  19   6        1.02       -6.65     24.77 o 
  -4  19   6        1.73       32.37     23.29 o 
  -3  19   6      781.98      798.88     60.77 o 
  -2  19   6     1772.12     1827.24     96.34 o 
  -1  19   6     2578.74     2683.28    137.61 o 
   1 -20   7      334.79      379.28     82.17 o 
   2 -20   7        3.36        7.12     39.23 o 
   3 -20   7      351.76      478.31     63.45 o 
   4 -20   7        1.69      -34.40     35.89 o 
   5 -20   7      372.25      344.76     58.86 o 
   6 -20   7      144.59      199.76     54.94 o 
  -2 -19   7        6.20       22.03     33.48 o 
  -1 -19   7      369.86      338.90     49.62 o 
   0 -19   7      215.95      199.05     42.01 o 
   1 -19   7     1942.88     2102.57    119.11 o 
   2 -19   7     1326.67     1221.57     90.85 o 
   3 -19   7     1921.17     2095.55    113.12 o 
   4 -19   7       61.60       29.75     27.93 o 
   5 -19   7      177.01      117.43     45.79 o 
   6 -19   7        5.94      -30.40     39.98 o 
   7 -19   7     3594.11     3596.80    160.35 o 
   8 -19   7       27.28       12.72     43.56 o 
   9 -19   7        7.69      -26.00     41.88 o 
  -4 -18   7        4.48      -14.37     30.43 o 
  -3 -18   7      275.43      300.08     46.80 o 
  -2 -18   7      969.32      957.17     68.62 o 
  -1 -18   7      527.56      457.15     66.61 o 
   0 -18   7      296.47      351.27     66.65 o 
   1 -18   7     2793.96     2797.94     66.98 o 
   2 -18   7     4625.99     4713.95     96.11 o 
   3 -18   7     3197.31     3265.25     68.02 o 
   4 -18   7        7.26        0.37     17.19 o 
   5 -18   7      738.05      635.92     38.71 o 
   6 -18   7      954.68      877.43     60.18 o 
   7 -18   7     1125.21     1252.47     96.96 o 
   8 -18   7        0.90       72.48     44.80 o 
   9 -18   7       94.47       68.42     45.54 o 
  10 -18   7      562.63      592.76     76.30 o 
  -5 -17   7     1045.47     1050.87     61.09 o 
  -4 -17   7      408.01      382.99     35.01 o 
  -3 -17   7      471.16      511.19     54.82 o 
  -2 -17   7      244.70      265.75     38.21 o 
  -1 -17   7      963.63      954.46     41.76 o 
   0 -17   7       86.18       61.09     22.92 o 
   1 -17   7     3893.64     4005.65     79.75 o 
   2 -17   7      256.97      247.29     27.35 o 
   3 -17   7       14.66        2.84     16.37 o 
   4 -17   7       17.91        4.39     15.73 o 
   5 -17   7     2074.92     2054.69     61.88 o 
   6 -17   7     1668.56     1581.20     54.56 o 
   7 -17   7      148.23      146.42     33.77 o 
   8 -17   7      504.62      524.69     34.83 o 
   9 -17   7        1.36      -25.13     36.34 o 
  10 -17   7       25.12       45.73     32.18 o 
  11 -17   7        3.12        5.32     24.39 o 
  -7 -16   7        0.46        1.67     25.24 o 
  -6 -16   7        5.12      -13.55     23.33 o 
  -5 -16   7      643.81      589.46     46.69 o 
  -4 -16   7     3519.21     3462.10     88.76 o 
  -3 -16   7     1782.85     1854.31     71.82 o 
  -2 -16   7      128.75      136.72     30.14 o 
  -1 -16   7      861.83      869.04     39.61 o 
   0 -16   7      190.06      189.89     25.03 o 
   1 -16   7     3320.75     3436.74     72.42 o 
   2 -16   7        3.19       -5.24     13.54 o 
   3 -16   7     1104.35     1128.58     39.41 o 
   4 -16   7      344.31      297.94     34.99 o 
   5 -16   7       19.56       18.20     14.46 o 
   6 -16   7        9.26        6.80     17.37 o 
   7 -16   7       26.53       46.47     21.17 o 
   8 -16   7     1299.77     1265.52     43.78 o 
   9 -16   7     1943.15     1881.99     74.27 o 
  10 -16   7      427.86      442.27     33.78 o 
  11 -16   7      326.07      351.80     40.30 o 
  12 -16   7     1094.39     1053.62     61.02 o 
  -8 -15   7     2230.16     2407.71     84.04 o 
  -7 -15   7      336.57      345.56     40.29 o 
  -6 -15   7      204.16      215.42     30.25 o 
  -5 -15   7     1254.21     1285.04     54.28 o 
  -4 -15   7     4019.88     4289.64     96.42 o 
  -3 -15   7       60.63       36.51     17.03 o 
  -2 -15   7       84.17       61.11     14.39 o 
  -1 -15   7       88.62       89.14     20.08 o 
   0 -15   7     1237.15     1222.55     40.86 o 
   1 -15   7       24.89       -5.68     12.23 o 
   2 -15   7     1951.38     1983.38     44.61 o 
   3 -15   7     3128.79     3223.14     58.17 o 
   4 -15   7      193.67      170.23     19.23 o 
   5 -15   7      214.01      241.28     25.06 o 
   6 -15   7     1850.38     1857.03     62.90 o 
   7 -15   7        7.28       -5.14     15.32 o 
   8 -15   7     1926.75     1889.44     43.14 o 
   9 -15   7     4066.30     4472.08     87.30 o 
  10 -15   7     1060.00     1058.84     86.44 o 
  11 -15   7      716.43      644.69     43.01 o 
  12 -15   7      357.60      292.24     37.87 o 
  13 -15   7      536.00      498.11     58.52 o 
  -9 -14   7       97.56       99.34     28.83 o 
  -8 -14   7     1916.47     1823.65     70.44 o 
  -7 -14   7      102.43       57.28     21.95 o 
  -6 -14   7      589.06      596.32     39.17 o 
  -5 -14   7     1763.89     1773.56     59.03 o 
  -4 -14   7      349.11      309.60     30.21 o 
  -3 -14   7     1565.57     1510.10     45.90 o 
  -2 -14   7      369.99      332.72     20.39 o 
  -1 -14   7       28.16       15.54     13.25 o 
   0 -14   7     1976.13     2168.15     51.57 o 
   1 -14   7      743.33      685.02     30.03 o 
   2 -14   7     6067.20     5931.90     81.87 o 
   3 -14   7     3343.98     3494.74     58.95 o 
   4 -14   7      501.56      564.50     27.17 o 
   5 -14   7     1590.58     1558.48     38.64 o 
   6 -14   7     2188.48     2230.28     66.60 o 
   7 -14   7      593.73      601.12     36.48 o 
   8 -14   7     7565.87     7518.57    114.92 o 
   9 -14   7      819.32      774.35     36.17 o 
  10 -14   7       31.06       36.97     19.30 o 
  11 -14   7        1.61       -4.65     16.19 o 
  12 -14   7     1922.79     1917.58     73.74 o 
  13 -14   7      737.71      732.63     50.99 o 
  14 -14   7      242.52      211.09     63.17 o 
 -10 -13   7     2443.82     2519.06     82.29 o 
  -9 -13   7      232.43      259.16     34.63 o 
  -8 -13   7        3.12       -0.10     18.58 o 
  -7 -13   7     1202.73     1167.47     59.35 o 
  -6 -13   7     1544.47     1380.17     51.48 o 
  -5 -13   7     1185.62     1257.82     48.22 o 
  -4 -13   7       16.81       16.82     16.50 o 
  -3 -13   7     2098.01     2126.17     54.57 o 
  -2 -13   7       86.21       95.41     14.78 o 
  -1 -13   7     3155.47     3225.69     55.86 o 
   0 -13   7      811.27      736.12     29.08 o 
   1 -13   7     1500.68     1293.82     34.05 o 
   2 -13   7     4204.89     4218.84     64.21 o 
   3 -13   7     7561.20     7546.50     94.03 o 
   4 -13   7     6489.41     6415.03     83.80 o 
   5 -13   7      176.99      162.65     15.25 o 
   6 -13   7       20.59       16.70     11.39 o 
   7 -13   7       80.53       55.30     13.60 o 
   8 -13   7     4670.00     4533.35     81.33 o 
   9 -13   7      126.16      103.37     22.94 o 
  10 -13   7       82.29       91.39     23.44 o 
  11 -13   7      260.66      220.61     28.15 o 
  12 -13   7      649.70      610.51     53.81 o 
  13 -13   7      177.99      174.60     31.65 o 
  14 -13   7       12.92       30.66     24.50 o 
 -11 -12   7       31.13       40.24     23.10 o 
 -10 -12   7      144.14      158.10     28.92 o 
  -9 -12   7      185.00      212.46     27.53 o 
  -8 -12   7      147.61      119.14     24.04 o 
  -7 -12   7     2598.84     2523.57     68.21 o 
  -6 -12   7     1173.36     1079.82     44.95 o 
  -5 -12   7      400.43      336.73     28.26 o 
  -4 -12   7     1726.79     1630.84     51.05 o 
  -3 -12   7      196.03      178.12     19.20 o 
  -2 -12   7       24.51        8.75     10.59 o 
  -1 -12   7     7848.33     7846.92     84.47 o 
   0 -12   7      567.07      584.57     24.90 o 
   1 -12   7       93.33      104.21     13.41 o 
   2 -12   7      720.59      690.20     25.04 o 
   3 -12   7     1720.29     1823.64     46.48 o 
   4 -12   7     2885.76     2939.61     49.46 o 
   5 -12   7     1214.00     1241.87     39.81 o 
   6 -12   7      744.71      680.51     25.78 o 
   7 -12   7      785.06      811.52     36.36 o 
   8 -12   7        9.10       15.91     13.64 o 
   9 -12   7     2762.45     2626.92     68.10 o 
  10 -12   7      571.54      588.85     36.52 o 
  11 -12   7       35.10       23.85     17.34 o 
  12 -12   7     1193.91     1172.57     54.45 o 
  13 -12   7     1090.27     1138.88     50.90 o 
  14 -12   7       20.58       -8.07     20.68 o 
 -11 -11   7      353.82      383.14     35.55 o 
 -10 -11   7      623.76      657.39     49.72 o 
  -9 -11   7     2516.33     2509.17     67.68 o 
  -8 -11   7        5.87        1.24     16.57 o 
  -7 -11   7     2296.26     2406.51     63.43 o 
  -6 -11   7     1115.23     1102.78     42.47 o 
  -5 -11   7     4464.90     4179.56     82.87 o 
  -4 -11   7     3125.70     3003.19     66.97 o 
  -3 -11   7     2878.91     2888.72     45.20 o 
  -2 -11   7       41.06       27.48     10.26 o 
  -1 -11   7     1761.66     1725.48     27.99 o 
   0 -11   7      550.34      513.36     16.78 o 
   1 -11   7      211.75      227.90     12.70 o 
   2 -11   7     4129.34     3915.78     52.65 o 
   3 -11   7       73.32       47.18      9.83 o 
   4 -11   7     2748.80     2707.73     49.02 o 
   5 -11   7      168.42      151.87     13.49 o 
   6 -11   7      199.57      190.56     15.52 o 
   7 -11   7       33.48       22.04      9.76 o 
   8 -11   7     3058.93     2962.67     72.91 o 
   9 -11   7     9274.43     9577.26    146.70 o 
  10 -11   7     3867.68     3835.16     83.80 o 
  11 -11   7        2.70        7.14     15.59 o 
  12 -11   7       51.56       69.08     20.21 o 
  13 -11   7     1661.95     1668.58     63.55 o 
  14 -11   7        4.19       -9.94     20.67 o 
  15 -11   7     1208.75     1284.75     60.42 o 
 -12 -10   7      926.65      923.32     83.97 o 
 -11 -10   7        7.47       39.16     18.53 o 
 -10 -10   7       42.24       23.72     16.81 o 
  -9 -10   7     1624.60     1631.78     51.82 o 
  -8 -10   7        3.60       -4.84     13.31 o 
  -7 -10   7     5648.30     5578.64     89.65 o 
  -6 -10   7      249.13      262.26     22.08 o 
  -5 -10   7      155.70      117.70     15.77 o 
  -4 -10   7     1337.87     1308.38     37.62 o 
  -3 -10   7     4994.56     4725.49     57.68 o 
  -2 -10   7      889.90      883.75     26.05 o 
  -1 -10   7      961.02      982.60     23.61 o 
   0 -10   7     6515.50     6480.79     64.05 o 
   1 -10   7      352.62      326.40     12.08 o 
   2 -10   7     1118.05     1122.88     23.92 o 
   3 -10   7      669.43      634.03     17.81 o 
   4 -10   7     7180.04     7294.11     73.94 o 
   5 -10   7      769.46      801.82     19.25 o 
   6 -10   7     5319.47     5216.44     69.40 o 
   7 -10   7     1541.66     1570.72     31.33 o 
   8 -10   7     1068.83     1047.73     47.06 o 
   9 -10   7     7746.05     7319.08    119.53 o 
  10 -10   7     9746.85     9644.18    146.62 o 
  11 -10   7      804.95      769.63     38.30 o 
  12 -10   7      526.83      531.04     34.34 o 
  13 -10   7     1242.95     1215.87     49.29 o 
  14 -10   7       69.39       36.24     20.76 o 
  15 -10   7     1282.49     1335.93     59.33 o 
 -13  -9   7      765.87      701.96     44.12 o 
 -12  -9   7     2805.33     2896.62     92.68 o 
 -11  -9   7      532.35      506.60     32.45 o 
 -10  -9   7     1438.79     1339.72     43.29 o 
  -9  -9   7      474.67      481.19     25.59 o 
  -8  -9   7     1980.21     1785.57     42.80 o 
  -7  -9   7     4363.78     4309.98     67.86 o 
  -6  -9   7      918.47      768.03     33.17 o 
  -5  -9   7     1778.93     1759.68     47.50 o 
  -4  -9   7      709.23      653.04     30.63 o 
  -3  -9   7     2926.22     2846.49     49.02 o 
  -2  -9   7     6018.26     5939.11     60.09 o 
  -1  -9   7      319.07      296.24     11.61 o 
   0  -9   7     2548.90     2568.17     30.51 o 
   1  -9   7     4281.69     4175.43     41.50 o 
   2  -9   7     2355.34     2453.15     28.27 o 
   3  -9   7    13994.68    14023.53    107.50 o 
   4  -9   7    11624.49    12020.09    109.58 o 
   5  -9   7     1920.96     1831.00     33.09 o 
   6  -9   7     6212.78     6228.11     79.45 o 
   7  -9   7      375.73      392.62     24.81 o 
   8  -9   7     2349.36     2323.42     68.36 o 
   9  -9   7     1584.85     1570.50     47.54 o 
  10  -9   7     1295.06     1235.38     50.60 o 
  11  -9   7      106.21       97.19     18.92 o 
  12  -9   7      749.53      774.42     38.30 o 
  13  -9   7       20.79       38.62     17.05 o 
  14  -9   7       64.08       62.23     19.19 o 
  15  -9   7       13.81        2.59     18.61 o 
 -13  -8   7     1182.30     1034.93     42.35 o 
 -12  -8   7     1014.80      992.67     35.41 o 
 -11  -8   7      232.95      181.98     21.12 o 
 -10  -8   7     1239.14     1276.42     44.74 o 
  -9  -8   7      331.97      350.40     25.27 o 
  -8  -8   7      128.45      107.22     19.84 o 
  -7  -8   7     1007.92      985.72     33.86 o 
  -6  -8   7    10040.53     9605.81    123.55 o 
  -5  -8   7     7444.70     7343.50     99.95 o 
  -4  -8   7     1563.36     1515.20     35.22 o 
  -3  -8   7     2602.61     2487.98     31.94 o 
  -2  -8   7     7045.49     6815.82     68.58 o 
  -1  -8   7     2155.18     2005.64     25.15 o 
   0  -8   7     7145.09     7167.24     59.53 o 
   1  -8   7     2959.34     3018.91     31.22 o 
   2  -8   7     4196.31     4117.63     37.80 o 
   3  -8   7     6979.48     6933.80     56.94 o 
   4  -8   7    12303.13    11929.06    102.96 o 
   5  -8   7      494.71      484.38     16.91 o 
   6  -8   7     1283.02     1296.98     27.34 o 
   7  -8   7        6.02       28.84     11.62 o 
   8  -8   7     2355.81     2258.58     54.10 o 
   9  -8   7     1383.08     1285.69     41.67 o 
  10  -8   7      195.23      190.68     20.88 o 
  11  -8   7     4854.23     4810.12     91.29 o 
  12  -8   7      440.89      465.60     39.65 o 
  13  -8   7      221.19      165.48     22.49 o 
  14  -8   7      190.73      143.87     22.71 o 
  15  -8   7      287.10      299.22     32.00 o 
 -14  -7   7       84.45       84.56     19.53 o 
 -13  -7   7     1152.14     1195.90     39.74 o 
 -12  -7   7      303.45      315.03     21.80 o 
 -11  -7   7     3091.30     3082.34     56.53 o 
 -10  -7   7       10.48       13.63     13.47 o 
  -9  -7   7      847.24      880.18     56.19 o 
  -8  -7   7       10.78       15.41     11.62 o 
  -7  -7   7     2517.54     2505.80     52.00 o 
  -6  -7   7    10788.75    10430.28    128.15 o 
  -5  -7   7     5156.61     5208.79     71.49 o 
  -4  -7   7      408.22      339.98     17.58 o 
  -3  -7   7     2648.53     2793.17     30.70 o 
  -2  -7   7    13766.38    13675.70    103.27 o 
  -1  -7   7       65.64       49.27      5.68 o 
   0  -7   7    16853.58    16536.25    110.38 o 
   1  -7   7      566.34      593.14     12.55 o 
   2  -7   7       89.68       59.46      5.11 o 
   3  -7   7     1624.95     1716.26     22.13 o 
   4  -7   7     2718.60     2436.69     40.79 o 
   5  -7   7     2514.99     2516.97     47.77 o 
   6  -7   7     2828.60     2962.95     50.40 o 
   7  -7   7     1638.90     1584.86     42.11 o 
   8  -7   7      767.55      764.75     30.80 o 
   9  -7   7       42.91       28.97     16.08 o 
  10  -7   7     2032.74     2029.46     71.86 o 
  11  -7   7    10968.38    10775.45    154.29 o 
  12  -7   7      403.14      385.86     28.04 o 
  13  -7   7      885.33      926.88     40.42 o 
  14  -7   7      456.30      453.55     31.75 o 
  15  -7   7      354.39      336.05     32.07 o 
 -14  -6   7       11.93      -23.80     13.57 o 
 -13  -6   7       62.78       70.67     15.36 o 
 -12  -6   7      686.16      696.98     33.07 o 
 -11  -6   7     4308.36     4390.83     88.62 o 
 -10  -6   7      195.61      230.20     20.42 o 
  -9  -6   7     1960.51     1837.73     44.90 o 
  -8  -6   7      942.29      991.72     32.13 o 
  -7  -6   7      928.27      866.19     29.22 o 
  -6  -6   7     6076.98     6154.34    114.42 o 
  -5  -6   7     1453.32     1483.20     32.54 o 
  -4  -6   7     7175.21     7110.09     86.64 o 
  -3  -6   7     3789.18     3604.58     42.12 o 
  -2  -6   7    15224.66    15665.10    107.37 o 
  -1  -6   7     4109.37     4130.00     42.69 o 
   0  -6   7    10241.12    10810.20     72.92 o 
   1  -6   7       10.30       34.39      4.24 o 
   2  -6   7     8190.14     8123.17     62.42 o 
   3  -6   7     2648.19     2957.31     30.06 o 
   4  -6   7      417.71      498.33     16.16 o 
   5  -6   7     2735.75     2747.20     38.18 o 
   6  -6   7      158.16      171.41     15.70 o 
   7  -6   7     5559.71     5519.63     86.94 o 
   8  -6   7      348.87      346.63     21.26 o 
   9  -6   7      704.46      712.69     29.88 o 
  10  -6   7     2355.77     2263.00     54.49 o 
  11  -6   7     2469.63     2491.11     59.13 o 
  12  -6   7      139.40      133.22     22.33 o 
  13  -6   7      351.89      344.18     32.99 o 
  14  -6   7     2700.85     2841.49     69.81 o 
  15  -6   7      258.89      232.07     37.82 o 
 -15  -5   7      413.18      317.01     23.56 o 
 -14  -5   7        2.32       16.35     17.78 o 
 -13  -5   7     1218.97     1404.56     45.74 o 
 -12  -5   7     4534.33     4692.02     80.23 o 
 -11  -5   7     4108.29     4109.07     71.70 o 
 -10  -5   7       27.02       13.21     11.48 o 
  -9  -5   7     1047.55      997.91     31.34 o 
  -8  -5   7     5222.43     5066.13     75.75 o 
  -7  -5   7        8.55        3.75      8.38 o 
  -6  -5   7       44.16       55.97      9.58 o 
  -5  -5   7     4436.46     4353.45     62.62 o 
  -4  -5   7      880.06      927.83     18.80 o 
  -3  -5   7     4128.46     4165.31     39.66 o 
  -2  -5   7      739.62      812.01     14.05 o 
  -1  -5   7     5379.46     5383.99     40.66 o 
   0  -5   7     4038.62     3990.99     32.24 o 
   1  -5   7     1271.98     1136.24     16.21 o 
   2  -5   7     1803.67     1708.04     20.63 o 
   3  -5   7       39.36       34.62      3.60 o 
   4  -5   7       94.63      113.32      6.01 o 
   5  -5   7    49371.19    49555.20    360.44 o 
   6  -5   7      192.62      168.42     15.07 o 
   7  -5   7      684.28      675.38     55.91 o 
   8  -5   7     1975.48     1884.99     45.46 o 
   9  -5   7     3996.41     3874.70     70.51 o 
  10  -5   7     4681.74     4685.53     81.96 o 
  11  -5   7     1632.47     1567.35     45.11 o 
  12  -5   7       73.58       69.81     15.69 o 
  13  -5   7       72.08       66.51     17.51 o 
  14  -5   7      219.71      241.46     25.55 o 
  15  -5   7       73.00       62.27     20.25 o 
 -15  -4   7      116.36       88.24     24.20 o 
 -14  -4   7       74.32       90.13     22.62 o 
 -13  -4   7     2115.04     2332.94     85.71 o 
 -12  -4   7     1342.92     1407.21     52.90 o 
 -11  -4   7     1562.41     1648.31     40.69 o 
 -10  -4   7       39.17       19.08     10.95 o 
  -9  -4   7     2676.20     2591.30     75.96 o 
  -8  -4   7     4293.72     4217.64     64.41 o 
  -7  -4   7      205.10      189.64     15.42 o 
  -6  -4   7       75.45       86.61      8.71 o 
  -5  -4   7       66.93       72.02      8.73 o 
  -4  -4   7    11127.60    10535.87     90.03 o 
  -3  -4   7     2612.77     2623.42     39.11 o 
  -2  -4   7      115.18      111.38      9.21 o 
  -1  -4   7     1841.07     1688.46     18.11 o 
   0  -4   7    12654.23    12191.38     98.62 o 
   1  -4   7    15394.11    15167.06    122.41 o 
   2  -4   7     1906.78     1751.14     21.56 o 
   3  -4   7      339.99      361.87      8.47 o 
   4  -4   7     2496.88     2637.51     28.00 o 
   5  -4   7    20769.08    20365.56    255.30 o 
   6  -4   7       28.40       19.52      4.85 o 
   7  -4   7     1083.76      981.86     29.94 o 
   8  -4   7      414.60      412.25     21.30 o 
   9  -4   7     2359.30     2131.76     48.71 o 
  10  -4   7      372.40      359.22     33.50 o 
  11  -4   7     3086.01     3093.99     64.26 o 
  12  -4   7      284.33      283.38     23.02 o 
  13  -4   7      503.03      469.28     28.54 o 
  14  -4   7     1459.22     1512.76     49.16 o 
  15  -4   7       30.60       27.48     18.01 o 
 -15  -3   7      276.33      268.14     27.75 o 
 -14  -3   7      324.05      332.99     47.91 o 
 -13  -3   7      222.05      182.88     17.80 o 
 -12  -3   7      257.45      277.79     49.46 o 
 -11  -3   7     1807.41     1942.25     42.07 o 
 -10  -3   7      432.28      398.89     19.60 o 
  -9  -3   7     6757.58     7119.09     83.64 o 
  -8  -3   7      701.07      660.41     19.44 o 
  -7  -3   7     2062.86     2126.08     30.45 o 
  -6  -3   7     3531.06     3874.48     49.73 o 
  -5  -3   7     1938.92     2037.04     29.31 o 
  -4  -3   7    46954.29    47027.92    382.49 o 
  -3  -3   7     7653.90     8144.78     80.35 o 
  -2  -3   7      218.12      206.83      7.11 o 
  -1  -3   7    30193.41    31018.64    220.13 o 
   0  -3   7      401.42      388.50     10.24 o 
   1  -3   7     6508.30     6307.01     56.71 o 
   2  -3   7    27211.80    27703.09    199.06 o 
   3  -3   7     2409.53     2465.65     25.42 o 
   4  -3   7     1894.94     1756.36     20.80 o 
   5  -3   7     2689.47     2776.81     36.21 o 
   6  -3   7     1971.32     2055.08     33.41 o 
   7  -3   7       12.46        6.09      6.98 o 
   8  -3   7      852.29      772.43     27.94 o 
   9  -3   7    10299.98    10234.39    136.64 o 
  10  -3   7      261.08      288.82     23.62 o 
  11  -3   7     1484.30     1545.49     43.28 o 
  12  -3   7     4630.77     4736.10     93.78 o 
  13  -3   7       11.65       37.00     15.24 o 
  14  -3   7     1562.82     1564.77     65.78 o 
  15  -3   7       77.27       96.57     22.82 o 
 -14  -2   7     1565.64     1681.87     83.00 o 
 -13  -2   7      759.57      670.54     43.79 o 
 -12  -2   7       68.25       51.42     11.27 o 
 -11  -2   7     5960.15     5924.57     82.15 o 
 -10  -2   7     4584.43     4550.87     57.67 o 
  -9  -2   7      102.15      134.39     11.80 o 
  -8  -2   7     4223.75     4453.97     43.06 o 
  -7  -2   7        5.23       -0.50      4.54 o 
  -6  -2   7    12484.30    13008.39     99.12 o 
  -5  -2   7    14038.30    13659.56    104.56 o 
  -4  -2   7    10633.30    10269.39     93.48 o 
  -3  -2   7      244.45      242.96      9.29 o 
  -2  -2   7    10517.38    11517.22     83.11 o 
  -1  -2   7    10182.45     9949.13     82.22 o 
   0  -2   7      608.09      563.77     12.50 o 
   1  -2   7     1730.51     1877.30     22.78 o 
   2  -2   7    41149.70    42404.44    318.10 o 
   3  -2   7     1708.80     1739.62     19.73 o 
   4  -2   7     1566.47     1593.17     24.40 o 
   5  -2   7      347.40      410.21     14.10 o 
   6  -2   7      179.91      233.72     15.85 o 
   7  -2   7     3611.84     3534.70     78.40 o 
   8  -2   7     2015.61     1990.94     43.80 o 
   9  -2   7      476.57      497.64     33.54 o 
  10  -2   7     3617.03     3497.63     77.31 o 
  11  -2   7       23.34       22.77     13.43 o 
  12  -2   7    11472.18    11784.82    161.42 o 
  13  -2   7      147.44      161.67     20.74 o 
  14  -2   7      421.77      456.26     29.29 o 
  15  -2   7        3.18        0.45     18.04 o 
 -14  -1   7     1073.39     1128.96     69.70 o 
 -13  -1   7      283.02      247.31     35.25 o 
 -12  -1   7      251.60      257.06     34.92 o 
 -11  -1   7        8.73        6.75     11.09 o 
 -10  -1   7    25042.05    24976.15    216.65 o 
  -9  -1   7      776.05      737.31     18.24 o 
  -8  -1   7       12.74        6.80      4.90 o 
  -7  -1   7       50.40       46.48      5.25 o 
  -6  -1   7     2535.27     2433.20     22.97 o 
  -5  -1   7    32446.70    32163.82    224.00 o 
  -4  -1   7     1090.20     1068.30     17.78 o 
  -3  -1   7     4799.39     5231.02     57.49 o 
  -2  -1   7       46.09       65.58      6.83 o 
  -1  -1   7      535.39      623.73     12.75 o 
   0  -1   7      487.33      508.70     10.13 o 
   1  -1   7       12.26       -2.48      3.75 o 
   2  -1   7    11917.99    12739.60     96.86 o 
   3  -1   7    22222.78    22180.06    152.12 o 
   4  -1   7      348.21      333.86     12.66 o 
   5  -1   7     7096.18     7126.79     79.19 o 
   6  -1   7      262.06      255.49     12.89 o 
   7  -1   7     2898.07     2803.85     73.19 o 
   8  -1   7    10069.36    10287.62    121.83 o 
   9  -1   7      220.26      214.92     17.13 o 
  10  -1   7     2288.38     2295.08    101.85 o 
  11  -1   7      103.53       92.21     19.97 o 
  12  -1   7     5073.97     5207.85     90.50 o 
  13  -1   7       86.62      117.67     21.66 o 
  14  -1   7      220.44      215.39     26.84 o 
  15  -1   7      230.89      248.31     28.44 o 
 -14   0   7     6847.71     7375.43    307.76 o 
 -13   0   7       12.38       23.61     16.33 o 
 -12   0   7     2422.05     2497.00     63.00 o 
 -11   0   7      821.29      923.19     39.67 o 
 -10   0   7     2205.64     2320.29     29.35 o 
  -9   0   7       17.31       16.07      5.02 o 
  -8   0   7      134.62      144.90      7.22 o 
  -7   0   7      304.58      302.58     11.96 o 
  -6   0   7       23.93       27.22      5.97 o 
  -5   0   7       83.50      159.36      9.79 o 
  -4   0   7     6295.97     5976.76     51.89 o 
  -3   0   7        1.79        8.69      3.44 o 
  -2   0   7    13987.99    14722.80    116.83 o 
  -1   0   7    18923.24    18951.62    158.60 o 
   0   0   7      293.97      383.55      9.13 o 
   1   0   7    12004.80    12536.07     95.45 o 
   2   0   7     4742.81     4708.28     52.45 o 
   3   0   7    14019.86    13579.15    107.70 o 
   4   0   7     6012.74     5833.21     71.67 o 
   5   0   7     2383.88     2307.38     39.22 o 
   6   0   7    16489.77    16468.77    161.98 o 
   7   0   7      152.57      172.55     13.41 o 
   8   0   7     2025.62     1875.21     39.15 o 
   9   0   7       10.55       13.86      9.66 o 
  10   0   7        3.08       19.61     10.77 o 
  11   0   7     1855.90     1850.51     48.51 o 
  12   0   7      519.05      574.11     30.05 o 
  13   0   7      887.87      883.04     37.48 o 
  14   0   7      151.49      145.04     24.49 o 
  15   0   7      211.16      249.34     29.39 o 
 -14   1   7     1732.31     1845.01     69.05 o 
 -13   1   7      256.22      248.57     28.72 o 
 -12   1   7     3587.90     3732.47     86.65 o 
 -11   1   7     2531.03     2566.95     63.66 o 
 -10   1   7     1190.88     1218.91     24.07 o 
  -9   1   7      604.28      648.74     13.94 o 
  -8   1   7       13.11       16.07      4.60 o 
  -7   1   7      493.20      419.05     10.21 o 
  -6   1   7      487.30      527.09     13.98 o 
  -5   1   7    10355.77    10258.40     73.82 o 
  -4   1   7     9117.41     9253.66     69.62 o 
  -3   1   7    33839.70    34597.25    279.60 o 
  -2   1   7    14053.08    14408.17    122.93 o 
  -1   1   7    13562.33    14048.32    119.77 o 
   0   1   7      772.30      727.02     15.57 o 
   1   1   7    10256.22     9914.10     78.00 o 
   2   1   7    11616.61    10859.36     84.19 o 
   3   1   7    11006.60    11465.75     89.41 o 
   4   1   7      362.31      341.32     13.51 o 
   5   1   7       24.75        8.17      7.25 o 
   6   1   7     8667.37     8703.17    104.84 o 
   7   1   7      166.76      167.09     13.62 o 
   8   1   7       44.89       76.72     11.45 o 
   9   1   7     2151.48     2239.15     45.93 o 
  10   1   7      519.74      501.65     25.84 o 
  11   1   7     1595.31     1559.46     44.97 o 
  12   1   7      119.15       73.70     16.58 o 
  13   1   7     5106.29     5129.33     95.11 o 
  14   1   7      426.63      410.69     33.75 o 
 -15   2   7      254.39      228.09     59.72 o 
 -14   2   7      844.18      811.80     49.38 o 
 -13   2   7       40.51       40.63     12.98 o 
 -12   2   7      385.17      369.76     19.64 o 
 -11   2   7     1356.58     1280.90     30.15 o 
 -10   2   7      637.10      652.43     16.79 o 
  -9   2   7     7408.29     7726.24     87.85 o 
  -8   2   7     9761.92     9889.07     74.54 o 
  -7   2   7     3523.83     3525.50     33.28 o 
  -6   2   7      192.12      161.76      7.10 o 
  -5   2   7     8755.26     8910.49     69.68 o 
  -4   2   7      798.43      837.90     13.68 o 
  -3   2   7    57841.38    58238.52    445.17 o 
  -2   2   7      706.50      781.23     12.05 o 
  -1   2   7      545.76      574.60     10.11 o 
   0   2   7    12645.65    13111.11    107.55 o 
   1   2   7     9254.41     9038.84     69.38 o 
   2   2   7    28978.52    29260.30    189.75 o 
   3   2   7     1414.47     1267.99     16.90 o 
   4   2   7     6972.87     7169.12     77.22 o 
   5   2   7     1708.93     1999.67     31.99 o 
   6   2   7      833.96      787.99     20.86 o 
   7   2   7     1074.45     1129.08     38.49 o 
   8   2   7       28.14       28.02      9.18 o 
   9   2   7     1027.44     1062.52     34.87 o 
  10   2   7     6295.55     6042.24     98.79 o 
  11   2   7      740.70      694.10     33.31 o 
  12   2   7       20.07       31.91     16.11 o 
  13   2   7     2409.14     2366.58     61.77 o 
  14   2   7     1071.88     1147.72     53.22 o 
 -16   3   7        1.59       23.76     15.13 o 
 -15   3   7     1666.86     1720.92     99.20 o 
 -14   3   7      741.62      710.13     51.62 o 
 -13   3   7       10.43       13.98      8.23 o 
 -12   3   7     4036.77     4132.26     88.88 o 
 -11   3   7       17.75       13.18      6.54 o 
 -10   3   7      856.47      874.92     18.62 o 
  -9   3   7     6006.18     6284.17     57.87 o 
  -8   3   7    16286.82    16376.33    122.76 o 
  -7   3   7    16292.82    16660.50    122.98 o 
  -6   3   7      452.87      445.98     15.46 o 
  -5   3   7       48.50      103.29      7.30 o 
  -4   3   7     4502.90     4584.56     34.24 o 
  -3   3   7    12799.69    12197.06     84.62 o 
  -2   3   7      767.17     1034.06     22.98 o 
  -1   3   7     5946.71     6351.89     52.15 o 
   0   3   7     1317.30     1216.96     18.12 o 
   1   3   7      816.09      890.27     13.39 o 
   2   3   7      118.28      105.20      5.92 o 
   3   3   7     3641.03     3748.30     38.27 o 
   4   3   7     6850.27     6718.04     71.34 o 
   5   3   7     6179.78     6111.25     68.21 o 
   6   3   7     6209.09     5977.90     80.72 o 
   7   3   7     5424.11     5283.85     70.65 o 
   8   3   7        8.46       23.75     11.44 o 
   9   3   7     3172.45     3174.68     65.30 o 
  10   3   7     6363.40     6386.77    104.69 o 
  11   3   7     1885.43     1922.89     52.98 o 
  12   3   7      172.89      129.30     39.44 o 
  13   3   7     1918.91     1834.06     66.26 o 
  14   3   7      113.16      141.48     26.93 o 
 -17   4   7     1468.13     1520.95     53.90 o 
 -16   4   7      124.89      116.19     26.80 o 
 -15   4   7     2418.02     2499.80     51.67 o 
 -14   4   7      658.06      674.01     25.29 o 
 -13   4   7     1457.85     1453.46     34.91 o 
 -12   4   7     3949.57     4053.19     57.70 o 
 -11   4   7     7649.17     7606.98     96.43 o 
 -10   4   7      969.45      900.09     21.25 o 
  -9   4   7    14276.64    14531.24    113.30 o 
  -8   4   7     1652.97     1682.16     27.39 o 
  -7   4   7     1433.79     1484.51     22.32 o 
  -6   4   7       57.98      105.18      9.06 o 
  -5   4   7      284.28      207.88      8.31 o 
  -4   4   7    26108.47    26503.11    159.01 o 
  -3   4   7     3263.47     3486.47     28.03 o 
  -2   4   7    23105.63    23503.99    164.15 o 
  -1   4   7      348.50      371.89     11.09 o 
   0   4   7      660.55      788.96     14.36 o 
   1   4   7     4712.36     5000.16     42.14 o 
   2   4   7    16013.64    16188.49    108.15 o 
   3   4   7     4659.02     4657.53     42.38 o 
   4   4   7     6495.36     6625.17     72.16 o 
   5   4   7      591.98      549.55     18.35 o 
   6   4   7     1029.79     1050.46     27.95 o 
   7   4   7     4228.82     4214.95     66.90 o 
   8   4   7     3216.34     3248.15     69.89 o 
   9   4   7     4979.97     5092.47     90.14 o 
  10   4   7      535.78      442.79     28.24 o 
  11   4   7      367.86      342.28     34.01 o 
  12   4   7       80.73       70.72     18.63 o 
  13   4   7     1971.01     1853.79     69.28 o 
 -17   5   7      343.47      359.87     46.99 o 
 -16   5   7        8.65       15.54     16.19 o 
 -15   5   7     1644.71     1738.85     47.76 o 
 -14   5   7     1556.15     1552.76     55.63 o 
 -13   5   7     5240.53     5441.23     80.85 o 
 -12   5   7      269.41      309.30     17.50 o 
 -11   5   7      469.43      453.02     19.29 o 
 -10   5   7     1060.33     1017.52     32.33 o 
  -9   5   7     6248.99     6094.56     61.02 o 
  -8   5   7     5661.16     5232.08     62.88 o 
  -7   5   7      869.30      896.35     17.53 o 
  -6   5   7      323.57      343.01     11.00 o 
  -5   5   7       54.95       69.91      4.53 o 
  -4   5   7      368.98      270.98      9.40 o 
  -3   5   7      284.49      342.66      8.39 o 
  -2   5   7    34242.19    34708.00    237.68 o 
  -1   5   7     9000.76     8926.99     76.26 o 
   0   5   7    10259.27    10260.04     83.80 o 
   1   5   7     1408.42     1472.70     19.75 o 
   2   5   7     3550.94     3615.17     37.37 o 
   3   5   7     2126.03     2284.61     25.73 o 
   4   5   7    17639.79    16890.37    168.71 o 
   5   5   7     4020.82     3981.37     59.55 o 
   6   5   7       57.36       48.95     11.23 o 
   7   5   7     5376.91     5148.63     88.14 o 
   8   5   7     4881.17     4927.16     78.82 o 
   9   5   7     1085.08     1019.92     56.56 o 
  10   5   7        8.27       33.86     15.31 o 
  11   5   7     1409.03     1370.02     50.97 o 
  12   5   7      638.97      588.37     61.54 o 
  13   5   7      159.24      123.77     27.73 o 
 -17   6   7      236.42      240.97     24.32 o 
 -16   6   7       15.87        7.01     14.79 o 
 -15   6   7      679.77      690.46     32.68 o 
 -14   6   7     2278.40     2406.65     52.24 o 
 -13   6   7      622.55      647.46     27.80 o 
 -12   6   7        4.93       10.14     10.06 o 
 -11   6   7      908.88      977.80     27.97 o 
 -10   6   7      776.42      791.44     24.64 o 
  -9   6   7        1.45       13.81      7.53 o 
  -8   6   7       13.14       32.65      6.33 o 
  -7   6   7      207.01      246.62     10.51 o 
  -6   6   7        6.58       30.38      5.61 o 
  -5   6   7     4315.50     4127.13     33.85 o 
  -4   6   7     9900.60     9424.09     66.68 o 
  -3   6   7      214.91      219.45      8.83 o 
  -2   6   7    18803.73    18665.62    136.63 o 
  -1   6   7    13773.99    13649.52    122.30 o 
   0   6   7     4556.33     4587.99     48.37 o 
   1   6   7    11959.22    11782.06     96.15 o 
   2   6   7     1428.04     1350.55     22.51 o 
   3   6   7     1779.28     1852.02     26.23 o 
   4   6   7     6705.12     6644.67     84.46 o 
   5   6   7     1427.38     1441.35     37.18 o 
   6   6   7     1127.00     1073.07     33.39 o 
   7   6   7      627.61      560.58     26.29 o 
   8   6   7      871.86      903.83     33.80 o 
   9   6   7      983.08      831.40     37.85 o 
  10   6   7        3.77       20.36     15.38 o 
  11   6   7     2419.12     2295.93     64.86 o 
  12   6   7      865.01      912.27     52.77 o 
  13   6   7      259.40      292.99     36.19 o 
 -17   7   7       33.57        8.04     15.89 o 
 -16   7   7       90.81       76.96     18.31 o 
 -15   7   7      609.85      624.26     36.70 o 
 -14   7   7      349.50      354.42     23.85 o 
 -13   7   7     2781.24     2801.41     61.50 o 
 -12   7   7      113.14       78.92     13.38 o 
 -11   7   7     1411.07     1419.55     34.97 o 
 -10   7   7      620.71      649.86     24.05 o 
  -9   7   7     3681.08     3651.22     80.22 o 
  -8   7   7    12263.66    12174.77    112.31 o 
  -7   7   7     2058.76     2028.83     34.20 o 
  -6   7   7      678.50      695.74     12.25 o 
  -5   7   7     8587.00     8611.38     63.50 o 
  -4   7   7     3806.42     3739.94     32.88 o 
  -3   7   7     1954.40     2146.00     24.36 o 
  -2   7   7    13127.37    13042.49    112.61 o 
  -1   7   7     2883.89     2819.35     35.07 o 
   0   7   7     1152.83     1343.76     20.93 o 
   1   7   7     2360.36     2333.54     29.05 o 
   2   7   7     1090.90     1114.43     23.87 o 
   3   7   7      539.85      540.81     22.26 o 
   4   7   7     1162.85     1088.31     36.16 o 
   5   7   7     7749.15     7960.00    107.50 o 
   6   7   7     1767.45     1727.49     44.08 o 
   7   7   7        9.44       -7.70     10.84 o 
   8   7   7      230.92      183.42     20.36 o 
   9   7   7     2383.84     2170.59     60.88 o 
  10   7   7     1304.85     1362.67     50.09 o 
  11   7   7     1895.07     1901.02     74.76 o 
  12   7   7      226.70      282.57     36.62 o 
 -17   8   7     1108.34     1144.91     60.09 o 
 -16   8   7      409.13      429.89     31.49 o 
 -15   8   7      506.51      510.91     32.26 o 
 -14   8   7        3.40        0.44     12.88 o 
 -13   8   7     4301.18     4324.04     83.63 o 
 -12   8   7      261.22      259.56     30.17 o 
 -11   8   7     2797.07     2728.56     51.22 o 
 -10   8   7       13.88        7.59      9.48 o 
  -9   8   7      244.02      233.49     16.65 o 
  -8   8   7     9469.53     9974.52    103.69 o 
  -7   8   7    10447.17    10396.61     95.13 o 
  -6   8   7     6393.02     6304.97     53.59 o 
  -5   8   7      214.62      203.90      9.13 o 
  -4   8   7      612.26      613.88     13.42 o 
  -3   8   7      951.35      968.67     17.34 o 
  -2   8   7    11334.49    11113.45     90.11 o 
  -1   8   7        5.22        5.06      6.15 o 
   0   8   7    13398.51    13599.59    112.17 o 
   1   8   7       20.44       19.16      6.87 o 
   2   8   7       13.16        1.57      7.92 o 
   3   8   7      146.48      172.86     21.10 o 
   4   8   7      229.00      219.72     20.71 o 
   5   8   7    11901.19    11646.61    160.11 o 
   6   8   7      866.76      841.56     36.14 o 
   7   8   7      655.68      666.25     34.02 o 
   8   8   7      451.33      481.72     31.45 o 
   9   8   7      925.23      977.18     81.98 o 
  10   8   7      552.08      568.94     40.63 o 
  11   8   7     2764.89     2604.57     91.29 o 
 -16   9   7     1569.99     1646.43     95.19 o 
 -15   9   7      252.87      232.86     44.83 o 
 -14   9   7     1020.63     1032.69     39.54 o 
 -13   9   7     1556.53     1556.01     48.14 o 
 -12   9   7      350.02      346.27     24.39 o 
 -11   9   7    10161.24    10263.25    122.26 o 
 -10   9   7     1529.39     1541.70     38.53 o 
  -9   9   7     3060.84     2885.70     52.40 o 
  -8   9   7     3162.71     3099.13     49.15 o 
  -7   9   7      973.87     1093.28     25.80 o 
  -6   9   7      296.51      334.45     12.82 o 
  -5   9   7       38.01       56.76      6.23 o 
  -4   9   7     1521.67     1569.30     22.91 o 
  -3   9   7       74.88       92.69      7.99 o 
  -2   9   7     5714.69     5871.26     68.97 o 
  -1   9   7      550.89      500.41     16.59 o 
   0   9   7     2355.18     2370.93     34.77 o 
   1   9   7      496.07      469.83     18.56 o 
   2   9   7     5716.92     5770.97     67.29 o 
   3   9   7    10223.65    10096.45    110.18 o 
   4   9   7      457.94      452.56     28.99 o 
   5   9   7     4521.33     4630.21     88.56 o 
   6   9   7      668.13      645.13     51.63 o 
   7   9   7     1299.06     1332.14     48.13 o 
   8   9   7     2008.71     2154.26     62.32 o 
   9   9   7      241.70      178.72     25.87 o 
  10   9   7       11.83      -13.94     21.37 o 
  11   9   7      597.48      496.49     46.62 o 
 -16  10   7      512.66      475.65     35.42 o 
 -15  10   7      137.13      102.84     27.91 o 
 -14  10   7     1398.37     1422.23     46.62 o 
 -13  10   7      850.80      807.04     51.92 o 
 -12  10   7      180.16      195.77     23.25 o 
 -11  10   7     5275.19     5066.09     78.03 o 
 -10  10   7      304.48      292.17     20.50 o 
  -9  10   7     2391.56     2319.76     47.98 o 
  -8  10   7     1473.89     1475.38     37.11 o 
  -7  10   7      111.27       74.29     10.15 o 
  -6  10   7     3130.66     3154.05     50.29 o 
  -5  10   7      666.93      652.63     16.48 o 
  -4  10   7     1136.81     1209.56     21.80 o 
  -3  10   7      219.79      179.67     10.59 o 
  -2  10   7     1205.27     1255.87     26.44 o 
  -1  10   7    15856.18    16142.20    142.30 o 
   0  10   7     1826.88     1747.71     33.27 o 
   1  10   7       87.13       81.94     11.83 o 
   2  10   7     2722.67     2737.23     43.05 o 
   3  10   7     7762.63     7635.67     92.34 o 
   4  10   7      968.58      897.72     51.84 o 
   5  10   7     1440.24     1464.32     68.74 o 
   6  10   7      161.66      166.28     23.53 o 
   7  10   7      198.82      212.00     25.90 o 
   8  10   7      330.77      335.95     31.18 o 
   9  10   7     1000.00      954.56     50.95 o 
  10  10   7      100.82       75.60     29.38 o 
 -16  11   7       16.24       -5.73     21.79 o 
 -15  11   7      131.41      114.92     24.24 o 
 -14  11   7      389.29      401.16     29.60 o 
 -13  11   7      346.31      336.45     27.63 o 
 -12  11   7       39.35       44.78     16.93 o 
 -11  11   7       73.46       93.23     20.43 o 
 -10  11   7     1966.63     1983.63     47.92 o 
  -9  11   7      366.92      322.21     21.28 o 
  -8  11   7      890.75      888.75     30.88 o 
  -7  11   7      233.83      211.03     13.03 o 
  -6  11   7    12445.27    12423.15    110.15 o 
  -5  11   7     2726.78     2790.47     35.38 o 
  -4  11   7     1528.17     1555.11     25.84 o 
  -3  11   7     1047.37     1045.81     25.28 o 
  -2  11   7     2407.87     2174.06     42.18 o 
  -1  11   7     7676.58     7624.92     92.70 o 
   0  11   7     3432.79     3444.01     50.26 o 
   1  11   7       42.45       33.31     12.66 o 
   2  11   7      598.32      615.44     24.58 o 
   3  11   7      335.83      326.79     24.17 o 
   4  11   7        2.08       -8.42     14.39 o 
   5  11   7     1985.80     2027.83     60.39 o 
   6  11   7      128.76      101.95     26.23 o 
   7  11   7     3599.24     3602.40     86.22 o 
   8  11   7      624.81      600.46     64.53 o 
   9  11   7      181.68      150.85     29.91 o 
 -15  12   7     2364.73     2609.77     76.47 o 
 -14  12   7      625.76      684.38     39.25 o 
 -13  12   7      409.52      407.48     30.67 o 
 -12  12   7      919.43      986.93     40.85 o 
 -11  12   7       16.93       10.11     15.07 o 
 -10  12   7     2241.78     2223.98     50.96 o 
  -9  12   7      216.74      221.43     19.77 o 
  -8  12   7       91.86       98.05     13.94 o 
  -7  12   7     2937.92     2941.52     49.82 o 
  -6  12   7     8664.97     8877.08     93.06 o 
  -5  12   7       24.14       38.13      8.80 o 
  -4  12   7     4121.13     4113.69     53.01 o 
  -3  12   7     5620.14     5568.80     81.82 o 
  -2  12   7     4137.01     4045.11     62.39 o 
  -1  12   7      520.54      528.43     23.03 o 
   0  12   7     1816.40     1778.31     38.12 o 
   1  12   7      112.49       94.13     12.96 o 
   2  12   7      768.50      798.36     28.35 o 
   3  12   7      443.46      395.83     31.67 o 
   4  12   7      248.99      271.32     59.40 o 
   5  12   7      266.75      264.02     28.18 o 
   6  12   7     2822.05     2735.71     82.53 o 
   7  12   7     4214.55     4198.55    109.01 o 
   8  12   7       50.42       27.53     22.00 o 
   9  12   7      225.30      245.83     36.28 o 
 -15  13   7     1819.47     1882.94     73.02 o 
 -14  13   7       21.40       -7.39     16.72 o 
 -13  13   7        2.44        0.41     16.04 o 
 -12  13   7     3287.63     3223.80     73.84 o 
 -11  13   7      646.05      614.82     34.89 o 
 -10  13   7     1004.40     1015.07     36.95 o 
  -9  13   7      650.90      649.80     30.29 o 
  -8  13   7      849.38      800.21     26.90 o 
  -7  13   7     7752.63     7940.89     88.10 o 
  -6  13   7     2772.55     2630.21     44.50 o 
  -5  13   7      292.03      278.69     16.84 o 
  -4  13   7      904.38      811.39     29.27 o 
  -3  13   7       61.49       93.67     14.56 o 
  -2  13   7      717.30      792.84     30.78 o 
  -1  13   7      213.31      205.91     17.28 o 
   0  13   7      615.02      625.06     26.15 o 
   1  13   7     4023.46     4139.46     82.52 o 
   2  13   7      390.02      395.32     22.30 o 
   3  13   7     1327.44     1270.02     44.15 o 
   4  13   7        2.04       21.64     18.78 o 
   5  13   7      185.71      118.97     24.87 o 
   6  13   7     6411.24     6486.51    141.62 o 
   7  13   7      647.85      531.90     44.93 o 
   8  13   7        6.70       19.02     23.03 o 
 -14  14   7       55.14       44.81     20.34 o 
 -13  14   7       10.10       16.14     18.52 o 
 -12  14   7     3351.06     3416.36     94.66 o 
 -11  14   7      137.21      127.76     22.38 o 
 -10  14   7     2249.03     2201.89     54.43 o 
  -9  14   7      444.80      401.22     24.13 o 
  -8  14   7      577.37      515.82     24.45 o 
  -7  14   7      435.10      413.38     21.33 o 
  -6  14   7     1046.52     1056.64     38.95 o 
  -5  14   7       29.23       25.68     12.32 o 
  -4  14   7      789.62      753.04     28.60 o 
  -3  14   7     4012.67     4114.71     68.52 o 
  -2  14   7        3.24        5.70     11.93 o 
  -1  14   7       22.50       36.07     13.21 o 
   0  14   7      392.06      398.76     23.51 o 
   1  14   7     6102.71     6212.60    108.93 o 
   2  14   7      600.18      635.44     31.52 o 
   3  14   7     1095.23     1008.39     42.12 o 
   4  14   7       11.38       14.26     16.86 o 
   5  14   7      167.60      173.39     36.41 o 
   6  14   7     1109.93      984.27     57.37 o 
   7  14   7      244.10      178.59     35.06 o 
 -14  15   7      240.55      207.54     28.70 o 
 -13  15   7      833.74      848.24     52.58 o 
 -12  15   7      100.40       94.54     22.77 o 
 -11  15   7      327.29      336.50     30.28 o 
 -10  15   7      542.23      505.50     33.95 o 
  -9  15   7     1759.34     1762.68     55.98 o 
  -8  15   7     2723.92     2806.08     61.22 o 
  -7  15   7      963.14      964.93     47.24 o 
  -6  15   7      118.76      107.09     30.99 o 
  -5  15   7      570.97      622.01     26.95 o 
  -4  15   7       46.97       63.59     20.70 o 
  -3  15   7     3998.06     4227.90     69.58 o 
  -2  15   7        2.64        2.11     13.33 o 
  -1  15   7      628.65      659.77     29.27 o 
   0  15   7     2012.07     1931.04     58.55 o 
   1  15   7     2305.19     2379.01     65.83 o 
   2  15   7       22.99       22.93     25.91 o 
   3  15   7      267.38      231.59     36.14 o 
   4  15   7      672.19      610.73     40.22 o 
   5  15   7      540.97      590.77     50.52 o 
   6  15   7      107.22      161.23     34.11 o 
 -13  16   7      239.18      174.65     27.60 o 
 -12  16   7      202.94      191.94     28.27 o 
 -11  16   7      302.98      324.17     32.58 o 
 -10  16   7       40.75       22.86     20.28 o 
  -9  16   7     1387.09     1257.45     60.38 o 
  -8  16   7     1155.33     1229.51     52.86 o 
  -7  16   7      335.89      259.67     27.39 o 
  -6  16   7      842.78      841.42     37.09 o 
  -5  16   7     4235.79     4298.18     70.31 o 
  -4  16   7      231.88      242.40     24.36 o 
  -3  16   7     1546.55     1593.51     42.60 o 
  -2  16   7      161.65      159.78     20.93 o 
  -1  16   7     2180.17     2143.04     57.88 o 
   0  16   7     1744.04     1930.24     67.13 o 
   1  16   7       45.04       22.49     18.14 o 
   2  16   7      524.99      454.67     52.04 o 
   3  16   7       34.41      104.84     36.34 o 
   4  16   7      625.13      660.67     72.75 o 
 -12  17   7      311.84      277.69     35.68 o 
 -11  17   7      348.26      257.48     44.83 o 
 -10  17   7      592.62      569.61     57.54 o 
  -9  17   7     2537.56     2496.60     85.16 o 
  -8  17   7       29.61       22.74     18.01 o 
  -7  17   7       20.13        5.01     17.89 o 
  -6  17   7      274.68      263.43     31.91 o 
  -5  17   7     5580.57     5865.69    110.30 o 
  -4  17   7       44.60       19.36     15.45 o 
  -3  17   7      356.74      359.93     22.93 o 
  -2  17   7      215.82      213.15     24.73 o 
  -1  17   7      206.38      223.24     30.00 o 
   0  17   7      962.36     1059.09    107.78 o 
   1  17   7      115.38       74.03     50.93 o 
   2  17   7      378.01      427.09     87.64 o 
   3  17   7      293.93      323.02     63.74 o 
 -10  18   7      145.86      168.36     42.29 o 
  -9  18   7      972.67      972.18     69.78 o 
  -8  18   7      392.84      342.51     43.76 o 
  -7  18   7        3.99       -8.76     23.13 o 
  -6  18   7      939.27      984.33     49.17 o 
  -5  18   7       95.84       82.00     28.03 o 
  -4  18   7      700.01      787.36     43.62 o 
  -3  18   7      107.14      123.06     30.36 o 
  -2  18   7      127.58      133.13     36.94 o 
  -1  18   7     2336.02     2437.14    135.07 o 
   0  18   7       56.97       50.00     33.82 o 
   1  18   7     1064.44     1178.62     76.53 o 
  -8  19   7     1108.58      955.49     59.49 o 
  -7  19   7      351.60      329.78     57.65 o 
  -6  19   7      597.13      663.59     50.96 o 
  -5  19   7      325.64      314.34     72.30 o 
  -4  19   7      735.19      725.57     44.89 o 
  -3  19   7       70.53        7.32     30.69 o 
  -2  19   7     1324.32     1499.74     81.74 o 
   2 -20   8      243.42      203.96     52.20 o 
   3 -20   8      128.00      107.60     44.48 o 
   4 -20   8       33.28       36.86     40.75 o 
   5 -20   8      419.47      429.08     62.31 o 
  -2 -19   8     1458.21     1589.98    151.82 o 
  -1 -19   8       66.93       69.75     40.09 o 
   0 -19   8      684.85      692.32     60.21 o 
   1 -19   8      147.81       63.38     33.39 o 
   2 -19   8       26.26       69.27     43.18 o 
   3 -19   8      438.75      358.65     58.81 o 
   4 -19   8      631.34      578.11     68.38 o 
   5 -19   8      113.72      134.66     49.04 o 
   6 -19   8     2970.16     2958.74    141.97 o 
   7 -19   8       49.71       48.46     46.37 o 
   8 -19   8        6.28      -44.14     38.03 o 
  -4 -18   8       15.91       40.27     32.56 o 
  -3 -18   8      390.31      359.83     50.26 o 
  -2 -18   8       99.89       70.33     34.26 o 
  -1 -18   8      750.82      753.38     41.65 o 
   0 -18   8     2113.23     2077.91     92.06 o 
   1 -18   8     1653.93     1612.35     51.30 o 
   2 -18   8     2867.43     2892.61     75.92 o 
   3 -18   8      133.03      150.92     22.66 o 
   4 -18   8       24.03        8.79     16.86 o 
   5 -18   8      153.31      179.73     27.20 o 
   6 -18   8     3975.49     3835.50    171.77 o 
   7 -18   8       63.71       -8.11     39.76 o 
   8 -18   8      207.37      186.37     54.19 o 
   9 -18   8      160.81      143.26     53.86 o 
  10 -18   8      288.49      303.23     64.27 o 
  -5 -17   8       55.94       22.70     27.39 o 
  -4 -17   8       33.70        7.25     20.67 o 
  -3 -17   8     3969.21     4005.74    130.87 o 
  -2 -17   8      339.06      292.15     38.31 o 
  -1 -17   8       35.77      -11.75     17.71 o 
   0 -17   8     4340.56     4181.67     95.99 o 
   1 -17   8     2691.47     2895.29     88.90 o 
   2 -17   8     3941.50     4116.83     75.19 o 
   3 -17   8      121.12       83.26     19.29 o 
   4 -17   8       29.03       17.47     16.78 o 
   5 -17   8     2969.62     2972.77     75.38 o 
   6 -17   8     1620.30     1648.53     55.36 o 
   7 -17   8      280.68      312.64     39.31 o 
   8 -17   8      127.05      169.34    101.33 o 
   9 -17   8       49.58       32.48     47.01 o 
  10 -17   8      195.60      145.17     74.27 o 
  11 -17   8      128.29      113.13     53.26 o 
  -7 -16   8      209.15      155.77     39.89 o 
  -6 -16   8     1552.10     1440.15     66.46 o 
  -5 -16   8      136.36      107.89     33.73 o 
  -4 -16   8     1318.11     1358.26     87.76 o 
  -3 -16   8     2062.74     2069.56     59.06 o 
  -2 -16   8      182.08      150.15     30.68 o 
  -1 -16   8       23.60       16.90     18.10 o 
   0 -16   8     1717.97     1775.86     55.70 o 
   1 -16   8       12.64       10.91     18.07 o 
   2 -16   8       78.61       82.66     16.56 o 
   3 -16   8     1102.84     1069.56     38.48 o 
   4 -16   8      148.68      133.31     20.04 o 
   5 -16   8     1819.42     1841.08     46.88 o 
   6 -16   8        4.91       36.44     21.67 o 
   7 -16   8     3157.17     3163.31     84.22 o 
   8 -16   8       10.44       10.12     14.85 o 
   9 -16   8      220.13      167.45     33.42 o 
  10 -16   8      762.56      693.23     42.18 o 
  11 -16   8     1143.23     1251.13     71.81 o 
  12 -16   8      392.81      406.48     44.44 o 
  -8 -15   8       24.46       -0.87     25.43 o 
  -7 -15   8       54.23       58.28     26.02 o 
  -6 -15   8      478.90      489.83     51.34 o 
  -5 -15   8     2158.25     2312.47     76.25 o 
  -4 -15   8     2649.74     2602.30     73.94 o 
  -3 -15   8      120.26       95.79     19.97 o 
  -2 -15   8      148.53      127.74     24.19 o 
  -1 -15   8      130.29       93.24     20.12 o 
   0 -15   8     3347.27     3388.59     68.00 o 
   1 -15   8      133.75      133.21     16.60 o 
   2 -15   8       56.35       28.23     13.78 o 
   3 -15   8     1223.95     1133.73     37.66 o 
   4 -15   8      323.86      289.32     22.44 o 
   5 -15   8      115.29      103.75     16.85 o 
   6 -15   8        8.13       -5.57     15.37 o 
   7 -15   8     2472.28     2502.73     63.77 o 
   8 -15   8     1457.36     1397.95     52.36 o 
   9 -15   8     1520.55     1535.22     51.09 o 
  10 -15   8      437.56      468.20     39.00 o 
  11 -15   8      481.43      314.45     37.99 o 
  12 -15   8      198.11      142.18     31.61 o 
  13 -15   8     3461.70     3504.22    106.41 o 
  -9 -14   8     3515.30     3443.12     99.34 o 
  -8 -14   8      865.51      926.23     53.14 o 
  -7 -14   8      110.74       17.78     20.25 o 
  -6 -14   8      795.50      743.34     42.36 o 
  -5 -14   8      202.70      203.66     27.65 o 
  -4 -14   8        5.25        7.12     19.66 o 
  -3 -14   8        3.41      -17.81     13.02 o 
  -2 -14   8        7.61       18.91     12.22 o 
  -1 -14   8      666.30      604.67     26.21 o 
   0 -14   8       71.59       27.67     14.83 o 
   1 -14   8     2998.00     3069.74     54.19 o 
   2 -14   8     3202.31     2962.34     62.13 o 
   3 -14   8      864.30      810.14     33.50 o 
   4 -14   8     7882.99     7811.89    107.55 o 
   5 -14   8     3851.54     3901.03     73.34 o 
   6 -14   8     1884.74     1804.61     52.90 o 
   7 -14   8     4330.66     4446.62     71.30 o 
   8 -14   8      668.18      731.53     42.78 o 
   9 -14   8     1224.17     1315.84     45.85 o 
  10 -14   8      560.76      598.62     39.73 o 
  11 -14   8      117.44      117.28     24.60 o 
  12 -14   8      571.69      564.20     78.94 o 
  13 -14   8     1102.50     1109.82     60.87 o 
 -10 -13   8      410.56      398.12     67.60 o 
  -9 -13   8      647.87      558.09     43.27 o 
  -8 -13   8      708.13      634.00     39.96 o 
  -7 -13   8       99.72       65.42     28.29 o 
  -6 -13   8      489.90      429.26     64.64 o 
  -5 -13   8        6.96      -19.08     15.29 o 
  -4 -13   8      956.28      918.47     53.94 o 
  -3 -13   8      765.56      742.68     32.35 o 
  -2 -13   8      171.71      174.09     16.10 o 
  -1 -13   8      629.26      589.17     25.05 o 
   0 -13   8      503.06      460.50     21.23 o 
   1 -13   8     8010.28     8241.50     99.97 o 
   2 -13   8     7539.65     7303.80     92.07 o 
   3 -13   8      392.38      362.19     32.85 o 
   4 -13   8     2781.96     2923.90     57.51 o 
   5 -13   8      364.31      347.06     19.05 o 
   6 -13   8     2074.19     1961.39     62.95 o 
   7 -13   8     7792.50     7818.45    100.02 o 
   8 -13   8     1122.76     1170.57     41.41 o 
   9 -13   8      826.54      828.56     42.36 o 
  10 -13   8       18.89       31.12     18.14 o 
  11 -13   8       18.58       14.32     18.21 o 
  12 -13   8      142.55      148.51     31.05 o 
  13 -13   8        4.40       16.95     22.10 o 
  14 -13   8     1917.74     1827.81     74.18 o 
 -11 -12   8      267.67      282.14     39.77 o 
 -10 -12   8      257.16      331.05     55.17 o 
  -9 -12   8      112.14      112.44     23.53 o 
  -8 -12   8     4397.43     4475.08     95.03 o 
  -7 -12   8     1913.11     1777.11     57.07 o 
  -6 -12   8      404.99      364.10     31.83 o 
  -5 -12   8      152.22      116.67     21.18 o 
  -4 -12   8     4551.75     4363.30     87.22 o 
  -3 -12   8     1457.79     1342.16     43.70 o 
  -2 -12   8     8677.76     8534.15    101.07 o 
  -1 -12   8      171.73      161.56     13.87 o 
   0 -12   8        7.58       11.21      8.79 o 
   1 -12   8     1712.63     1689.97     36.77 o 
   2 -12   8     5838.01     5714.48     78.94 o 
   3 -12   8     4126.59     3998.83     55.73 o 
   4 -12   8      210.78      191.28     15.60 o 
   5 -12   8      272.48      256.62     14.24 o 
   6 -12   8     3182.28     2981.10     58.55 o 
   7 -12   8     5114.55     5111.68     72.71 o 
   8 -12   8        8.55       13.66     13.21 o 
   9 -12   8     2391.80     2320.37     76.50 o 
  10 -12   8     2707.32     2636.56     70.74 o 
  11 -12   8       84.81       76.85     20.17 o 
  12 -12   8      168.64      181.88     27.71 o 
  13 -12   8       25.85       13.64     21.17 o 
  14 -12   8     1022.26      934.59     53.49 o 
 -11 -11   8      154.82      134.12     27.25 o 
 -10 -11   8      157.00      178.19     25.54 o 
  -9 -11   8        3.99      -17.95     16.92 o 
  -8 -11   8     3655.38     3616.35     73.86 o 
  -7 -11   8     4150.64     4056.17     92.95 o 
  -6 -11   8     1321.38     1232.05     41.06 o 
  -5 -11   8     4554.65     4465.98     77.82 o 
  -4 -11   8     1920.83     1876.63     47.42 o 
  -3 -11   8     1507.73     1476.00     31.15 o 
  -2 -11   8    17055.27    16859.54    158.20 o 
  -1 -11   8      246.05      274.07     12.41 o 
   0 -11   8     3351.72     3395.97     43.23 o 
   1 -11   8      349.32      367.54     20.26 o 
   2 -11   8     3556.85     3426.40     48.89 o 
   3 -11   8      770.73      757.11     28.87 o 
   4 -11   8       13.03       14.48      8.30 o 
   5 -11   8     1470.00     1498.53     32.63 o 
   6 -11   8     1582.50     1548.23     36.95 o 
   7 -11   8       52.43       42.81     10.60 o 
   8 -11   8     5672.07     5499.01    100.66 o 
   9 -11   8     2986.99     3137.75     74.05 o 
  10 -11   8      685.92      627.37     36.12 o 
  11 -11   8     2659.61     2623.97     70.18 o 
  12 -11   8     2673.95     2696.41     73.38 o 
  13 -11   8      928.87      879.45     45.11 o 
  14 -11   8     1522.51     1534.02     81.74 o 
 -12 -10   8      315.98      191.21     40.33 o 
 -11 -10   8     1737.94     1762.51     52.23 o 
 -10 -10   8     1501.17     1551.77     48.21 o 
  -9 -10   8     1163.54     1126.72     42.16 o 
  -8 -10   8     3933.35     3856.70     73.55 o 
  -7 -10   8      495.50      491.32     27.95 o 
  -6 -10   8     3505.56     3467.78     65.80 o 
  -5 -10   8     1964.23     1909.42     46.50 o 
  -4 -10   8      923.81      926.15     32.08 o 
  -3 -10   8      523.50      498.41     17.38 o 
  -2 -10   8     1627.64     1672.18     46.06 o 
  -1 -10   8      134.15      114.99     11.11 o 
   0 -10   8       83.91       80.41      9.24 o 
   1 -10   8      306.12      316.58     12.28 o 
   2 -10   8      153.91      140.92     11.99 o 
   3 -10   8     8578.79     8778.68     79.94 o 
   4 -10   8     4923.48     4920.23     56.50 o 
   5 -10   8     1651.29     1633.60     27.81 o 
   6 -10   8      487.57      466.89     20.09 o 
   7 -10   8     7765.92     7753.64    115.08 o 
   8 -10   8     9846.83     9110.18    137.43 o 
   9 -10   8     3693.44     3661.68     78.37 o 
  10 -10   8        6.04       27.48     15.21 o 
  11 -10   8      274.45      240.94     25.85 o 
  12 -10   8     1046.41     1043.72     45.53 o 
  13 -10   8      424.78      463.77     34.62 o 
  14 -10   8     1305.95     1156.74     55.47 o 
  15 -10   8      141.75      130.24     29.27 o 
 -13  -9   8     1040.86      899.92     45.89 o 
 -12  -9   8      101.28       45.65     21.98 o 
 -11  -9   8      222.46      217.99     28.58 o 
 -10  -9   8      959.19      934.76     60.98 o 
  -9  -9   8     1744.86     1618.59     42.13 o 
  -8  -9   8     6842.02     6904.40    106.28 o 
  -7  -9   8        2.64       10.88     12.80 o 
  -6  -9   8      726.86      673.83     35.93 o 
  -5  -9   8      472.38      501.70     27.17 o 
  -4  -9   8      254.56      273.99     20.32 o 
  -3  -9   8       47.24       69.45      9.13 o 
  -2  -9   8     2502.43     2426.41     36.33 o 
  -1  -9   8     9951.71     9899.88     85.77 o 
   0  -9   8      136.73      139.46      8.75 o 
   1  -9   8       24.16       23.80      6.33 o 
   2  -9   8      675.78      640.09     15.18 o 
   3  -9   8    11580.67    12059.16    100.14 o 
   4  -9   8     3199.93     3184.98     41.51 o 
   5  -9   8     2918.12     2895.80     46.86 o 
   6  -9   8     2139.00     2072.63     42.21 o 
   7  -9   8      158.64      167.47     18.89 o 
   8  -9   8     5053.50     5059.72    109.32 o 
   9  -9   8     3107.95     2995.78     68.46 o 
  10  -9   8     2656.29     2787.55     73.39 o 
  11  -9   8     1384.21     1349.58     47.60 o 
  12  -9   8      109.85       93.87     19.69 o 
  13  -9   8        3.01      -10.39     15.12 o 
  14  -9   8      596.57      590.98     40.87 o 
  15  -9   8      463.36      434.74     37.83 o 
 -13  -8   8     1243.10     1327.22     43.94 o 
 -12  -8   8     1063.99     1050.24     43.09 o 
 -11  -8   8     1907.52     1949.99     52.27 o 
 -10  -8   8       85.98       71.68     17.87 o 
  -9  -8   8       68.47       55.88     16.07 o 
  -8  -8   8      351.81      408.39     25.10 o 
  -7  -8   8       89.95       80.17     19.92 o 
  -6  -8   8     2383.88     2256.94     49.64 o 
  -5  -8   8       71.00       59.64     12.53 o 
  -4  -8   8     1252.78     1158.21     31.13 o 
  -3  -8   8     2260.39     2265.12     39.04 o 
  -2  -8   8      750.14      656.37     15.95 o 
  -1  -8   8     6503.62     6360.48     55.47 o 
   0  -8   8     1708.80     1709.92     23.50 o 
   1  -8   8     7593.56     7451.42     61.28 o 
   2  -8   8     6788.42     6528.11     58.78 o 
   3  -8   8    10257.86    10288.06     81.96 o 
   4  -8   8       71.69       62.66      8.06 o 
   5  -8   8     1486.55     1472.36     33.03 o 
   6  -8   8     1181.70     1204.18     27.09 o 
   7  -8   8     8031.58     7989.86    118.63 o 
   8  -8   8      701.85      803.53     33.43 o 
   9  -8   8     1288.12     1224.60     41.18 o 
  10  -8   8       25.03       37.29     18.78 o 
  11  -8   8      145.64      113.80     19.53 o 
  12  -8   8     2102.30     2017.91     68.07 o 
  13  -8   8       48.55       64.37     18.43 o 
  14  -8   8        5.97       11.09     23.05 o 
  15  -8   8     1367.49     1370.89     72.25 o 
 -14  -7   8     1524.58     1615.42     49.35 o 
 -13  -7   8     1150.96     1091.08     59.85 o 
 -12  -7   8      338.02      321.94     24.56 o 
 -11  -7   8      519.09      562.24     30.52 o 
 -10  -7   8      180.75      209.84     28.92 o 
  -9  -7   8        0.42        6.39     12.05 o 
  -8  -7   8      777.87      783.21     34.19 o 
  -7  -7   8    13477.84    13307.88    157.10 o 
  -6  -7   8     4545.83     4509.73     71.79 o 
  -5  -7   8     1498.25     1549.75     35.32 o 
  -4  -7   8       82.18       79.82     12.02 o 
  -3  -7   8    20881.56    20736.59    147.47 o 
  -2  -7   8     6660.99     6538.20     57.52 o 
  -1  -7   8    10032.65     9686.86     68.08 o 
   0  -7   8     5060.27     5041.73     42.69 o 
   1  -7   8     2812.26     2707.96     26.60 o 
   2  -7   8     5922.69     5747.93     48.03 o 
   3  -7   8     3575.78     3605.99     36.46 o 
   4  -7   8      687.53      747.10     17.03 o 
   5  -7   8       49.47       98.56     12.48 o 
   6  -7   8     1304.33     1293.36     36.80 o 
   7  -7   8     1878.89     1806.83     45.65 o 
   8  -7   8       72.87       44.80     14.95 o 
   9  -7   8      450.82      367.67     24.66 o 
  10  -7   8    11318.29    11030.62    155.71 o 
  11  -7   8     2445.35     2444.71     61.32 o 
  12  -7   8     3091.24     2994.47     79.32 o 
  13  -7   8      357.89      369.94     29.00 o 
  14  -7   8       38.59       75.36     19.56 o 
  15  -7   8     3897.96     4064.58     98.56 o 
 -14  -6   8      477.98      485.59     26.27 o 
 -13  -6   8      339.59      314.27     38.51 o 
 -12  -6   8     8324.50     8551.90    134.14 o 
 -11  -6   8      120.98       78.18     16.42 o 
 -10  -6   8        7.78       13.65     12.20 o 
  -9  -6   8        4.51       10.43     11.21 o 
  -8  -6   8     2643.01     2641.37     53.05 o 
  -7  -6   8    22023.88    21844.89    230.49 o 
  -6  -6   8     3416.91     3278.26     53.08 o 
  -5  -6   8      745.34      722.75     23.53 o 
  -4  -6   8        7.84        7.01      5.92 o 
  -3  -6   8     7083.32     6810.26     52.41 o 
  -2  -6   8       65.35       72.44      5.21 o 
  -1  -6   8    16231.54    15956.27     99.09 o 
   0  -6   8     3386.79     3332.43     28.80 o 
   1  -6   8     4781.89     4797.20     39.61 o 
   2  -6   8     1616.10     1729.07     19.80 o 
   3  -6   8      178.41      125.21      6.36 o 
   4  -6   8      856.42      873.74     28.15 o 
   5  -6   8      769.30      777.10     18.87 o
[truncated: 760,902 more chars]
